# Supplementary material for: Analysis of well-annotated next-generation sequencing data reveals increasing cases of SARS-CoV-2 reinfection with Omicron
Source: Commun Biol. 2023 Mar 18;6:288. doi: 10.1038/s42003-023-04687-4 (PMC10024296; doi:10.1038/s42003-023-04687-4)
Supplement: Supplementary file 3 — Supplementary Data 1 [file 42003_2023_4687_MOESM3_ESM.xlsx]

## Sheet: Sheet1
Bonferroni's multiple comparisons test	Mean Diff.	95.00% CI of diff.	Below threshold?	Summary	Adjusted P Value
BA.1-BA.2 vs. BA.1-BA.4	-20.4	-24.64 to -16.15	Yes	****	<0.0001
BA.1-BA.2 vs. BA.1-BA.5	-17.63	-19.71 to -15.54	Yes	****	<0.0001
BA.1-BA.2 vs. BA.1-Other	-20.46	-23.46 to -17.45	Yes	****	<0.0001
BA.1-BA.2 vs. BA.2-BA.4	-13.83	-17.81 to -9.853	Yes	****	<0.0001
BA.1-BA.2 vs. BA.2-BA.5	-12.33	-14.42 to -10.25	Yes	****	<0.0001
BA.1-BA.2 vs. BA.2-Other	-15.33	-18.64 to -12.03	Yes	****	<0.0001
BA.1-BA.4 vs. BA.1-BA.5	2.768	-1.443 to 6.980	No	ns	0.9362
BA.1-BA.4 vs. BA.1-Other	-0.06004	-4.555 to 4.435	No	ns	>0.9999
BA.1-BA.4 vs. BA.2-BA.4	6.565	1.603 to 11.53	Yes	**	0.0014
BA.1-BA.4 vs. BA.2-BA.5	8.064	3.852 to 12.28	Yes	****	<0.0001
BA.1-BA.4 vs. BA.2-Other	5.065	0.4436 to 9.686	Yes	*	0.0187
BA.1-BA.5 vs. BA.1-Other	-2.828	-5.786 to 0.1291	No	ns	0.0764
BA.1-BA.5 vs. BA.2-BA.4	3.797	-0.1473 to 7.740	No	ns	0.0719
BA.1-BA.5 vs. BA.2-BA.5	5.295	3.417 to 7.174	Yes	****	<0.0001
BA.1-BA.5 vs. BA.2-Other	2.296	-0.9684 to 5.561	No	ns	0.6661
BA.1-Other vs. BA.2-BA.4	6.625	2.379 to 10.87	Yes	****	<0.0001
BA.1-Other vs. BA.2-BA.5	8.124	5.166 to 11.08	Yes	****	<0.0001
BA.1-Other vs. BA.2-Other	5.125	1.501 to 8.748	Yes	***	0.0004
BA.2-BA.4 vs. BA.2-BA.5	1.499	-2.445 to 5.443	No	ns	>0.9999
BA.2-BA.4 vs. BA.2-Other	-1.5	-5.879 to 2.879	No	ns	>0.9999
BA.2-BA.5 vs. BA.2-Other	-2.999	-6.264 to 0.2658	No	ns	0.109
Test details	Mean 1	Mean 2	Mean Diff.	SE of diff.	N1	N2	t	DF
BA.1-BA.2 vs. BA.1-BA.4	10.02	30.42	-20.4	1.381	68	12	14.77	227
BA.1-BA.2 vs. BA.1-BA.5	10.02	27.65	-17.63	0.6785	68	102	25.98	227
BA.1-BA.2 vs. BA.1-Other	10.02	30.48	-20.46	0.9774	68	28	20.93	227
BA.1-BA.2 vs. BA.2-BA.4	10.02	23.85	-13.83	1.295	68	14	10.68	227
BA.1-BA.2 vs. BA.2-BA.5	10.02	22.36	-12.33	0.6785	68	89	18.17	227
BA.1-BA.2 vs. BA.2-Other	10.02	25.35	-15.33	1.076	68	22	14.25	227
BA.1-BA.4 vs. BA.1-BA.5	30.42	27.65	2.768	1.371	12	102	2.02	227
BA.1-BA.4 vs. BA.1-Other	30.42	30.48	-0.06004	1.463	12	28	0.04104	227
BA.1-BA.4 vs. BA.2-BA.4	30.42	23.85	6.565	1.615	12	14	4.065	227
BA.1-BA.4 vs. BA.2-BA.5	30.42	22.36	8.064	1.371	12	89	5.883	227
BA.1-BA.4 vs. BA.2-Other	30.42	25.35	5.065	1.504	12	22	3.368	227
BA.1-BA.5 vs. BA.1-Other	27.65	30.48	-2.828	0.9625	102	28	2.939	227
BA.1-BA.5 vs. BA.2-BA.4	27.65	23.85	3.797	1.284	102	14	2.958	227
BA.1-BA.5 vs. BA.2-BA.5	27.65	22.36	5.295	0.6114	102	89	8.661	227
BA.1-BA.5 vs. BA.2-Other	27.65	25.35	2.296	1.063	102	22	2.161	227
BA.1-Other vs. BA.2-BA.4	30.48	23.85	6.625	1.382	28	14	4.795	227
BA.1-Other vs. BA.2-BA.5	30.48	22.36	8.124	0.9625	28	89	8.44	227
BA.1-Other vs. BA.2-Other	30.48	25.35	5.125	1.179	28	22	4.346	227
BA.2-BA.4 vs. BA.2-BA.5	23.85	22.36	1.499	1.284	14	89	1.168	227
BA.2-BA.4 vs. BA.2-Other	23.85	25.35	-1.5	1.425	14	22	1.053	227
BA.2-BA.5 vs. BA.2-Other	22.36	25.35	-2.999	1.063	89	22	2.822	227
