# Supplementary material for: Analysis of well-annotated next-generation sequencing data reveals increasing cases of SARS-CoV-2 reinfection with Omicron
Source: Commun Biol. 2023 Mar 18;6:288. doi: 10.1038/s42003-023-04687-4 (PMC10024296; doi:10.1038/s42003-023-04687-4)
Supplement: Supplementary file 4 — Supplementary Data 2 [file 42003_2023_4687_MOESM4_ESM.xlsx]

## Sheet: Burkholz_2022_Supplementary_Dat
Pango lineage	Raw counts
BA.2	138003
B.1.1.7	63582
BA.2.9	53105
AY.43	26053
AY.4	23722
BA.1	22606
AY.122	19893
BA.5.1	13072
B.1.177.21	12478
AY.4.6	11137
AY.126	8117
AY.7.1	7112
B.1.177.12	6579
BA.5.2.1	6376
AY.43.6	6160
B.1.617.2	6082
BA.1.17.2	5381
BA.1.1	4729
BA.5.2	4607
B.1.160	3776
AY.33	3752
AY.4.2	3521
AY.9.2	3270
BE.1.1	3093
AY.127	2819
BA.2.12.1	2665
AY.129	2581
B.1.258.11	2472
AY.46	2371
AY.134	2118
B.1.258	2006
AY.98.1	1948
AY.46.6	1818
AY.36	1815
B.1.221	1797
AY.42	1666
B.1.177.86	1612
B.1	1603
AY.121	1590
BA.5	1510
AY.125	1485
AY.4.15	1448
B.1.177	1236
BA.4.1	1217
BA.4	1217
AY.120.2.1	1210
BA.2.14	1196
B.1.221.3	1194
AY.4.5	1164
B.1.1.298	1161
AY.39	1150
AY.112	1127
AY.122.3	1079
BA.2.3	1073
AY.80	1053
AY.4.10	1009
BF.5	979
BA.1.17	924
BA.1.19	901
B.1.177.42	901
BA.1.14	889
B.1.177.35	883
AY.5	877
AY.111	807
BA.1.15	801
BA.1.1.1	757
AY.4.14	743
B.1.177.24	737
B.1.1.377	726
B.1.1	719
BA.2.36	705
BE.1	701
B.1.160.8	688
B.1.1.70	652
B.1.525	613
B.1.160.17	594
B.1.177.60	590
B.1.1.433	587
B.1.1.277	582
BA.1.18	569
B.1.258.16	568
AY.132	548
BA.2.47	533
BA.5.1.2	520
B.1.177.46	513
BF.1	505
B.1.1.288	503
BA.5.1.3	496
B.1.127	480
AY.124	457
B.1.36.25	455
XG	441
AY.6	422
BA.4.6	407
BA.5.2.3	402
BA.2.18	386
AY.4.2.3	381
BF.2	375
AY.121.1	370
B.1.177.76	368
BA.5.5	365
BA.2.9.1	362
BA.5.6	357
AY.92	355
AY.70	344
AY.36.1	324
AY.4.7	322
BA.1.21	318
B.1.428	316
BA.2.51	302
AY.68	293
B.1.1.153	282
BA.2.10	278
AY.60	276
BA.5.1.4	269
AY.98	261
B.1.177.77	256
BA.2.23	253
AY.123	242
AD.1	241
B.1.36	240
B.1.1.170	230
B.1.39	229
B.1.177.82	223
AY.34	218
B.1.160.24	211
B.1.179	211
B.1.177.81	208
B.1.1.191	208
BA.5.3.2	207
AY.72	205
BA.1.15.1	200
B.1.258.9	198
BE.3	195
AY.4.4	192
B.1.1.519	189
AY.88	185
AY.120	182
AY.9	174
B.1.1.272	174
AY.106	169
AY.63	168
BA.2.53	164
BA.4.1.1	163
B.1.177.70	163
AY.75	158
BA.5.3.1	157
AY.16	157
XH	156
BA.1.1.15	153
BA.5.3	152
C.30.1	149
B.1.177.41	146
Q.1	145
B.1.1.294	145
BA.2.13	143
B.1.398	143
BA.2.38	143
B.1.258.19	141
AY.43.3	141
B.1.480	136
AY.23	135
AY.20	135
BA.2.56	132
C.35	127
BA.2.52	127
AY.91.1	126
B.1.1.302	121
B.1.351	120
AY.100	119
B.1.118	115
AB.1	114
BA.1.20	113
AY.34.1	113
B.1.214.4	110
BA.1.13	109
AY.108	105
BA.2.7	104
BA.2.9.3	101
BA.2.45	101
B.1.177.27	100
BA.2.23.1	100
AY.53	99
B.1.36.33	97
AY.98.1.1	96
B.1.218	94
B.1.2	94
AY.7.2	94
U.2	93
B.1.1.219	92
BA.5.1.1	90
BA.2.1	89
AY.94	88
BA.2.5	86
BA.2.6	85
B.1.372	85
B.1.474	81
B.1.534	81
AY.116	81
B.1.523	80
B.1.177.80	79
BA.5.2.2	79
BA.5.3.3	79
AY.9.2.2	78
B.1.177.14	77
BA.2.65	76
AY.4.2.1	76
BA.2.25	73
AY.46.4	71
BA.2.74	70
D.5	70
C.36	68
AY.4.2.2	65
B.1.36.8	65
Q.4	64
B.1.367	63
BA.2.37	62
AY.5.4	62
AY.103	61
BA.2.10.1	61
BA.2.44	60
A.15	59
BA.2.71	59
AY.41	58
BA.1.1.14	58
AY.119	57
BG.2	55
AY.4.13	54
AY.73	54
B.1.1.224	53
B.1.1.189	52
AY.77	51
AY.124.1	51
AY.51	51
BA.2.76	50
B.1.258.15	50
B.1.1.269	48
P.1	47
B.1.1.1	46
B.1.389	46
AY.43.8	45
AY.65	45
AY.84	45
AY.118	44
BA.2.12	43
B.1.536	42
B.1.258.22	42
BA.2.8	41
BA.5.3.4	41
BA.2.49	41
AY.45	40
B.1.1.159	40
BA.2.54	40
BA.2.3.9	39
BA.2.9.5	39
B.1.258.17	39
B.1.36.1	39
AY.4.3	38
BA.4.7	38
B.1.1.39	38
BA.2.48	38
B.1.36.31	37
B.1.1.261	37
AY.61	37
AY.46.2	37
C.19	37
B.1.613	37
AY.44	36
B.1.343	36
AY.4.17	35
BA.2.75	35
B.3	35
BA.1.16	35
XV	34
AY.5.5	34
B.1.1.346	34
BF.4	32
B.1.406	31
B.1.236	30
BA.1.1.11	30
BF.3	30
BA.2.3.15	29
AY.4.9	29
C.7	29
AY.25.1	29
B.1.1.420	28
BA.1.12	28
B.1.617.1	28
BA.1.8	28
AY.25.3	27
AY.25	27
AY.23.2	27
BA.2.80	25
B.1.1.100	25
B.1.1.317	25
BA.2.2	25
AY.78	24
B.1.1.351	24
B.1.429	24
BA.2.40.1	24
BA.2.31	23
BA.1.6	23
BA.2.22	23
B.1.471	23
AY.66	22
A	22
C.36.3	22
B.1.1.325	22
BA.1.1.18	22
AY.3	21
AY.26	21
BA.2.72	21
B.1.469	21
BF.6	21
P.2	21
XM	21
B.1.36.9	21
B.49	20
BA.2.26	20
B.1.358	20
AY.102	20
AY.43.9	20
C.16	20
AY.122.6	19
BD.1	19
B.1.565	19
B.1.177.39	19
B.1.131	18
AY.33.2	17
B.1.177.40	17
BE.2	17
B.1.1.232	17
B.1.438	17
B.1.1.521	17
B.1.263	17
AY.113	17
BA.5.2.4	17
BA.2.34	16
B.1.1.241	16
BA.2.73	16
AY.95	16
AY.46.5	15
AY.75.2	15
BA.2.3.2	15
BA.1.1.10	15
AY.76	15
BA.4.4	15
B	15
AY.86	15
B.1.1.529	15
B.1.36.22	14
BA.2.32	14
BA.1.1.4	14
AY.4.8	14
B.1.1.44	14
B.1.427	13
BA.3.1	13
XAN	13
B.1.582	12
B.1.621	12
B.1.1.243	12
AY.37	12
AY.4.11	12
BA.1.14.2	12
B.1.1.428	12
B.1.177.53	11
B.1.465	11
BA.2.41	11
B.1.36.35	11
AY.24	11
B.1.9.5	11
BA.2.11	11
B.1.1.47	11
B.1.1.425	11
B.1.354	11
XE	11
B.1.1.218	11
B.1.1.397	11
AY.85	10
AY.7	10
B.1.1.50	10
AY.1	10
BA.2.38.1	10
BA.1.10	10
BA.2.4	9
BA.1.1.13	9
AQ.2	9
AY.122.2	9
AY.39.1	9
AY.58	9
AY.5.2	9
B.1.36.24	9
B.1.1.318	9
B.1.8	9
B.1.177.4	9
AY.110	9
AY.117	8
B.1.22	8
BA.2.9.4	8
B.1.526	8
AY.109	8
AY.114	8
BA.2.3.10	8
B.1.1.311	8
B.1.351.3	8
A.28	8
C.37.1	8
B.1.362.2	8
BF.1.1	8
BA.2.63	8
B.1.177.87	8
B.1.177.51	7
BA.2.50	7
B.1.177.32	7
B.1.619	7
B.1.1.371	7
B.1.1.204	7
XD	7
BA.2.9.2	7
AY.87	7
A.21	7
A.23.1	7
B.1.466.2	7
AY.128	7
AY.124.1.1	7
BA.2.35	6
B.1.177.8	6
B.1.177.75	6
B.1.1.359	6
B.1.1.374	6
AY.47	6
BA.2.3.7	6
AY.43.4	6
B.1.1.58	6
B.1.1.25	6
BA.3	6
BA.2.67	6
A.2	6
B.1.1.348	6
BA.4.2	6
BA.4.1.3	6
B.1.510	6
B.1.177.44	6
P.1.1	6
B.1.177.73	5
BA.1.1.2	5
AY.55	5
BA.1.1.7	5
AP.1	5
B.1.36.17	5
XAB	5
BG.4	5
B.1.1.37	5
P.1.17.1	5
B.1.408	5
B.1.441	5
XAG	5
AY.54	5
BA.2.13.1	5
AY.14	5
B.1.1.198	5
BA.4.1.2	5
B.1.9.4	5
AY.29.1	5
B.1.177.52	5
B.1.575	5
AY.91	5
R.1	5
BA.2.10.2	4
BA.2.12.2	4
BA.1.21.1	4
XN	4
AY.38	4
B.1.1.523	4
C.2	4
BA.2.27	4
AY.57	4
AY.122.1	4
AY.13	4
AY.32	4
BA.2.68	4
BA.2.55	4
AY.29	4
B.1.332	4
AY.99.2	4
B.1.1.305	4
B.1.1.216	4
B.1.466.1	4
B.1.416.1	4
B.1.498	4
B.1.177.50	3
B.1.576	3
B.1.575.1	3
B.1.527	3
B.1.93	3
B.1.234	3
AY.34.2	3
BA.2.43	3
BA.2.79	3
BA.2.39	3
AY.5.3	3
B.1.177.83	3
BA.4.1.4	3
AY.28	3
B.1.177.7	3
B.1.258.14	3
B.1.391	3
B.1.1.280	3
P.1.15	3
P.1.17	3
B.1.1.306	3
B.1.111	3
B.1.36.20	3
B.1.350	3
XR	3
BA.2.3.5	3
B.1.513	3
BA.1.1.16	3
AZ.2	3
B.1.213	3
AY.71	3
BA.2.24	3
B.1.1.354	2
B.1.36.7	2
B.1.177.16	2
AY.19	2
AY.17	2
B.1.1.385	2
A.27	2
C.36.3.1	2
BA.2.62	2
B.1.232	2
AY.101	2
B.1.1.413	2
B.1.146	2
AY.30	2
B.1.240	2
B.1.1.391	2
B.1.530	2
BA.2.81	2
BA.2.15	2
AY.69	2
AD.2	2
B.1.258.3	2
C.23	2
B.1.243	2
BA.1.14.1	2
B.1.1.429	2
BA.4.1.8	2
B.1.222	2
AY.64	2
BA.1.9	2
B.4	2
AY.99	2
BA.1.4	2
B.1.1.141	2
B.1.1.315	2
B.1.351.5	2
B.1.264	2
B.1.1.90	2
AY.107	2
B.1.36.16	2
B.1.177.58	2
AY.105	2
B.1.1.355	2
B.28	2
B.1.637	2
AY.123.1	2
B.1.1.307	2
B.11	2
BA.2.42	2
AY.127.1	2
B.1.1.28	1
B.1.1.485	1
B.1.1.458	1
B.1.1.326	1
AY.104	1
B.1.416	1
BF.7	1
B.1.1.33	1
B.1.1.266	1
B.1.160.7	1
B.1.160.16	1
B.1.153	1
C.37	1
C.18	1
B.1.371	1
B.1.1.525	1
A.2.5	1
B.1.1.308	1
XAF	1
Unassigned	1
A.2.5.2	1
B.1.1.372	1
Q.8	1
Q.7	1
B.1.36.23	1
BA.1.16.2	1
P.1.7	1
AY.8	1
P.1.16	1
B.1.1.378	1
B.1.36.38	1
C.38	1
B.1.1.301	1
AY.74	1
AA.1	1
C.32	1
C.20	1
BA.1.15.2	1
BA.5.9	1
AY.16.1	1
B.1.1.448	1
B.1.1.333	1
BA.1.13.1	1
BA.2.20	1
B.1.1.411	1
BA.2.61	1
BA.2.58	1
B.1.1.209	1
AY.4.2.5	1
B.1.1.353	1
B.1.639	1
AY.62	1
B.1.177.56	1
AY.5.1	1
B.31	1
B.1.177.57	1
B.4.8	1
B.55	1
B.1.1.194	1
B.1.1.192	1
B.1.1.409	1
B.1.177.62	1
B.1.177.64	1
B.1.1.163	1
B.1.219	1
BA.2.3.6	1
BA.2.3.4	1
B.1.177.69	1
B.1.1.144	1
BA.2.19	1
BA.2.70	1
B.1.564	1
B.1.177.2	1
B.1.1.347	1
B.1.258.10	1
AY.122.4	1
B.1.177.11	1
B.1.1.434	1
B.1.463	1
BA.5.1.5	1
B.1.466	1
AZ.5	1
B.1.468	1
AY.15	1
B.1.281	1
BA.4.3	1
B.1.177.43	1
B.1.1.63	1
B.1.1.229	1
B.1.488	1
B.1.1.431	1
B.1.499	1
BA.1.2	1
B.1.1.222	1
B.1.177.33	1
B.1.1.221	1
BA.2.17	1
B.1.555	1
B.1.562	1
BA.2.3.11	1
