# Supplementary material for: Analysis of well-annotated next-generation sequencing data reveals increasing cases of SARS-CoV-2 reinfection with Omicron
Source: Commun Biol. 2023 Mar 18;6:288. doi: 10.1038/s42003-023-04687-4 (PMC10024296; doi:10.1038/s42003-023-04687-4)
Supplement: Supplementary file 5 — Supplementary Data 3 [file 42003_2023_4687_MOESM5_ESM.zip]

Archive with 14 entries (13 files):
- Burkholz_2022_Supplementary_Data_3/
- Burkholz_2022_Supplementary_Data_3/fig2b.csv
- Burkholz_2022_Supplementary_Data_3/si_fig2.csv
- Burkholz_2022_Supplementary_Data_3/fig2a.csv
- Burkholz_2022_Supplementary_Data_3/si_fig1_2.csv
- __MACOSX/Burkholz_2022_Supplementary_Data_3/._si_fig1_2.csv
- Burkholz_2022_Supplementary_Data_3/si_fig1_1.csv
- __MACOSX/Burkholz_2022_Supplementary_Data_3/._si_fig1_1.csv
- Burkholz_2022_Supplementary_Data_3/fig1a.csv
- __MACOSX/Burkholz_2022_Supplementary_Data_3/._fig1a.csv
- Burkholz_2022_Supplementary_Data_3/fig1c.csv
- Burkholz_2022_Supplementary_Data_3/fig1b.csv
- __MACOSX/Burkholz_2022_Supplementary_Data_3/._fig1b.csv
- Burkholz_2022_Supplementary_Data_3/fig1d.csv
