# Supplementary material for: Analysis of well-annotated next-generation sequencing data reveals increasing cases of SARS-CoV-2 reinfection with Omicron
Source: Commun Biol. 2023 Mar 18;6:288. doi: 10.1038/s42003-023-04687-4 (PMC10024296; doi:10.1038/s42003-023-04687-4)
Supplement: Supplementary file 5 — Supplementary Data 3 [file 42003_2023_4687_MOESM5_ESM.zip › Burkholz_2022_Supplementary_Data_3/fig2b.csv]

		Africa	Asia	Europe	North America	Oceania	South America
2019-12			24	1
2020-01		212	1341	4443	601	286	65
2020-02		15	1106	589	155	25	9
2020-03		479	3526	30851	18559	3082	1236
2020-04		888	5734	29186	21495	1270	1855
2020-05		1473	4474	9775	14528	318	1270
2020-06		1560	3999	11211	16795	623	1089
2020-07		2530	5961	5833	23732	7237	1231
2020-08		1346	6873	14618	17222	5881	1483
2020-09		1184	3424	27190	18506	1089	1122
2020-10		1674	3714	50786	28895	437	1258
2020-11		2099	6847	61415	44772	194	1670
2020-12		3688	13079	80744	59562	460	2415
2021-01		6618	28041	195092	103778	948	4343
2021-02		4137	14457	175967	95411	324	5060
2021-03		5122	22607	258465	156722	1336	9054
2021-04		3242	42940	204575	202520	853	14446
2021-05		4070	41421	183027	116763	574	14115
2021-06		7624	31678	168682	71609	896	18018
2021-07		10767	51119	294961	208053	3848	20563
2021-08		10043	88224	395346	368366	8130	23749
2021-09		5866	46040	330050	319082	8891	23084
2021-10		3074	28172	352028	269405	7121	19355
2021-11		4941	27380	495657	288389	6473	17794
2021-12		16615	48398	572495	408347	13969	17559
2022-01		10567	121894	704541	487104	14600	33645
2022-02		3507	72221	569852	247111	10699	17668
2022-03		3835	55942	593249	110881	15471	8715
2022-04		4266	50638	282132	151729	13421	5229
2022-05		4692	51139	162492	202166	14721	11816
2022-06		4780	60645	199495	180517	12869	17513
2022-07		1746	74365	180716	172613	11072	10554
