# Supplementary material for: Analysis of well-annotated next-generation sequencing data reveals increasing cases of SARS-CoV-2 reinfection with Omicron
Source: Commun Biol. 2023 Mar 18;6:288. doi: 10.1038/s42003-023-04687-4 (PMC10024296; doi:10.1038/s42003-023-04687-4)
Supplement: Supplementary file 5 — Supplementary Data 3 [file 42003_2023_4687_MOESM5_ESM.zip › Burkholz_2022_Supplementary_Data_3/si_fig2.csv]

		Africa	Asia	Europe	North America	Oceania	South America
2019-12		0.00000000	96.00000000	4.0000000	0.00000000	0.00000000	0.00000000
2020-01		3.05123777	19.30051810	63.9464594	8.64997121	4.11629246	0.93552101
2020-02		0.78988942	58.24117960	31.0163244	8.16219063	1.31648236	0.47393365
2020-03		0.82968146	6.10742556	53.4373755	32.14625950	5.33836800	2.14088996
2020-04		1.46951744	9.48897862	48.2988019	35.57125840	2.10167472	3.06976898
2020-05		4.62654689	14.05239020	30.7023054	45.63100700	0.99880646	3.98894403
2020-06		4.42214474	11.33599800	31.7799133	47.60892370	1.76602319	3.08699719
2020-07		5.43805348	12.81274180	12.5376150	51.01023130	15.55541230	2.64594618
2020-08		2.83828522	14.49296750	30.8247053	36.31571180	12.40115560	3.12717458
2020-09		2.25459393	6.52004189	51.7756831	35.23945540	2.07369323	2.13653242
2020-10		1.92937163	4.28057720	58.5334932	33.30298280	0.50366511	1.44991010
2020-11		1.79406310	5.85228681	52.4927990	38.26764790	0.16581622	1.42738703
2020-12		2.30574937	8.17703254	50.4814065	37.23835250	0.28759347	1.50986571
2021-01		1.95324951	8.27607579	57.5798359	30.62924270	0.27979458	1.28180155
2021-02		1.40068257	4.89477106	59.5779331	32.30372840	0.10969813	1.71318680
2021-03		1.12992107	4.98713893	57.0177761	34.57311400	0.29472365	1.99732631
2021-04		0.69188349	9.16393499	43.6588728	43.22031000	0.18204091	3.08295773
2021-05		1.13064978	11.50679220	50.8450704	32.43686970	0.15945773	3.92116010
2021-06		2.55404396	10.61214640	56.5085576	23.98905220	0.30016047	6.03603936
2021-07		1.82704888	8.67436718	50.0518402	35.30444880	0.65296592	3.48932906
2021-08		1.12355654	9.87002410	44.2291729	41.21079630	0.90954044	2.65690971
2021-09		0.80025866	6.28092544	45.0264866	43.53019660	1.21293892	3.14919381
2021-10		0.45262127	4.14809580	51.8332339	39.66767530	1.04850881	2.84986491
2021-11		0.58777066	3.25706550	58.9622832	34.30613080	0.77001406	2.11673570
2021-12		1.54216281	4.49218152	53.1375565	37.90174900	1.29656770	1.62978254
2022-01		0.76999252	8.88213001	51.3382509	35.49412650	1.06386777	2.45163227
2022-02		0.38075778	7.84109144	61.8692851	26.82903790	1.16159894	1.91822882
2022-03		0.48661770	7.09840082	75.2765219	14.06953240	1.96309319	1.10583396
2022-04		0.84073195	9.97960249	55.6018249	29.90234820	2.64497502	1.03051743
2022-05		1.04960338	11.43982680	36.3495636	45.22466250	3.29309705	2.64324670
2022-06		1.00458368	12.74539270	41.9266570	37.93816560	2.70459986	3.68060124
2022-07		0.38708304	16.48650090	40.0642035	38.26779230	2.45462970	2.33979063
