# Supplementary material for: Analysis of well-annotated next-generation sequencing data reveals increasing cases of SARS-CoV-2 reinfection with Omicron
Source: Commun Biol. 2023 Mar 18;6:288. doi: 10.1038/s42003-023-04687-4 (PMC10024296; doi:10.1038/s42003-023-04687-4)
Supplement: Supplementary file 5 — Supplementary Data 3 [file 42003_2023_4687_MOESM5_ESM.zip › Burkholz_2022_Supplementary_Data_3/fig2a.csv]

		Alpha	Delta	Omicron	Original	Alpha_Re	Delta_Re	Omicron_Re	Original_Re
2020-02					100.00000000
2020-03					100.00000000
2020-04					100.00000000
2020-05					98.55595670
2020-06					91.24087590
2020-07					91.63346610
2020-08					99.29453260				0.05878895
2020-09					99.82371090				0.13221684
2020-10					98.62090100				0.09193993
2020-11		0.13547311			97.82200920				0.04168404
2020-12		1.14490371			97.06434950				0.07045561
2021-01		9.61421526			88.61563410	0.02702520			0.14863861
2021-02		56.03188280			42.94485140	0.12925463			0.09694097
2021-03		91.35444910	0.01848657		7.95538575	0.22800099			0.09243283
2021-04		96.09967500	0.25054171		3.21641387	0.29794150			0.01354280
2021-05		98.14031760	0.44011046		1.23835002	0.38401795	0.00862962		0.00862962
2021-06		77.72951630	21.55972360		0.19743337	0.73050346	0.35538006		0.03948667
2021-07		5.95484620	93.88858020		0.05050760	0.03535532	1.05560887		0.00505076
2021-08		0.33650206	99.61722890		0.02944393	0.00420628	1.42592748		0.00420628
2021-09		0.01855976	99.97216040		0.00927988		0.91870824
2021-10			100.00000000				1.05728328
2021-11			99.96373310	0.03425210			0.78981302	0.00201483
2021-12			70.50910640	29.47517350	0.01347437		0.61757506	1.56078061
2022-01			1.35179909	98.53886420			0.01987940	6.08972235
2022-02			0.01706291	99.70613890			0.00379176	5.36533576
2022-03			0.00170529	99.67087870			0.00170529	4.38600979
2022-04				99.50165670				4.56461233
2022-05				99.38511560				5.92268005
2022-06			0.00571821	99.91422690				11.83668800
2022-07				99.95528230				19.53605370
