# Supplementary material for: Analysis of well-annotated next-generation sequencing data reveals increasing cases of SARS-CoV-2 reinfection with Omicron
Source: Commun Biol. 2023 Mar 18;6:288. doi: 10.1038/s42003-023-04687-4 (PMC10024296; doi:10.1038/s42003-023-04687-4)
Supplement: Supplementary file 5 — Supplementary Data 3 [file 42003_2023_4687_MOESM5_ESM.zip › Burkholz_2022_Supplementary_Data_3/si_fig1_2.csv]

Collection date	BA.1	BA.2	BA.3	BA.4	BA.5	Other
2021-11	17.0
2021-12	11680.0	1445.0
2022-01	23441.0	36030.0	2.0			9.0
2022-02	2760.0	49810.0	15.0			6.0
2022-03	741.0	57695.0	2.0	3.0		7.0
2022-04	112.0	37377.0		23.0	3.0	22.0
2022-05	9.0	13107.0		222.0	619.0	105.0
2022-06	1.0	5212.0		1313.0	8893.0	2054.0
2022-07		705.0		1168.0	13247.0	2762.0
2022-08		84.0		351.0	6036.0	1086.0
