# Supplementary material for: Analysis of well-annotated next-generation sequencing data reveals increasing cases of SARS-CoV-2 reinfection with Omicron
Source: Commun Biol. 2023 Mar 18;6:288. doi: 10.1038/s42003-023-04687-4 (PMC10024296; doi:10.1038/s42003-023-04687-4)
Supplement: Supplementary file 5 — Supplementary Data 3 [file 42003_2023_4687_MOESM5_ESM.zip › Burkholz_2022_Supplementary_Data_3/si_fig1_1.csv]

Collection date	0
2021-11	49615
2021-12	31404
2021-10	24213
2021-08	23774
2021-05	23176
2021-07	19799
2020-12	17032
2021-03	16228
2021-01	14801
2021-04	14768
2021-09	10776
2020-11	9596
2021-02	9284
2021-06	5065
2020-10	3263
2020-09	2269
2020-08	1701
2020-03	1074
2022-01	882
2020-04	428
2020-05	277
2020-06	274
2020-07	251
2022-03	193
2022-04	188
2022-02	155
2022-05	87
2022-06	15
2022-07	8
2022-08	3
2020-02	2
