# Supplementary material for: Analysis of well-annotated next-generation sequencing data reveals increasing cases of SARS-CoV-2 reinfection with Omicron
Source: Commun Biol. 2023 Mar 18;6:288. doi: 10.1038/s42003-023-04687-4 (PMC10024296; doi:10.1038/s42003-023-04687-4)
Supplement: Supplementary file 5 — Supplementary Data 3 [file 42003_2023_4687_MOESM5_ESM.zip › Burkholz_2022_Supplementary_Data_3/fig1a.csv]

	Original	Alpha	Delta	Omicron
	Original	Original	Original	Original
Original	0.10	0.00*	0.00*	0.00*
Alpha	0.40	0.00	0.00*	0.00*
Delta	3.80	2.30	0.20	0.00*
Omicron	22.50	25.10	41.00	4.60
