# Supplementary material for: Analysis of well-annotated next-generation sequencing data reveals increasing cases of SARS-CoV-2 reinfection with Omicron
Source: Commun Biol. 2023 Mar 18;6:288. doi: 10.1038/s42003-023-04687-4 (PMC10024296; doi:10.1038/s42003-023-04687-4)
Supplement: Supplementary file 5 — Supplementary Data 3 [file 42003_2023_4687_MOESM5_ESM.zip › Burkholz_2022_Supplementary_Data_3/fig1c.csv]

Original-Original	Original-Alpha	Original-Delta	Original-Omicron	Alpha-Delta	Alpha-Omicron	Delta-Delta	Delta-Omicron	Omicron-Omicron
12.3	14.4	49.3	58.6	26.0	52.4	12.9	27.6	5.9
11.6	42.0	42.1	57.7	24.1	32.7	19.4	18.6	5.7
11.1	26.7	50.3	59.0	26.1	32.3	16.9	10.4	3.4
30.4	21.3	51.3	49.7	27.9	39.6	18.1	17.0	7.4
15.3	22.1	48.7	59.9	23.9	42.6	13.7	17.4	6.0
16.0	22.6	46.7	56.1	22.4	32.7	20.7	19.0	3.0
	23.1	48.9	52.1	12.6	29.0	19.4	14.1	6.0
	28.3	51.4	50.3	23.0	33.9	18.0	24.0	3.1
	26.6	50.1	54.9	21.7	51.4	13.1	17.1	5.7
	35.3	57.0	68.3	43.7	51.3	13.3	19.9	4.1
	18.3	27.6	54.4	28.7	38.7	17.9	12.6	7.0
	52.9	48.3	60.1	31.9	38.9	17.9	29.1	4.4
	21.0	82.4	67.6	16.6	31.6	10.4	16.7	5.3
	34.1	22.0	50.0	30.9	46.0	16.0	26.0	5.4
	9.9	49.3	60.4	24.7	33.9	15.0	12.9	7.4
	25.6	51.3	54.0	25.0	51.9	15.7	10.9	5.3
	26.7	37.6	50.1	21.6	35.6	16.1	9.3	6.1
	30.9	42.9	49.4	32.1	36.9	20.1	23.1	3.4
	9.3	35.4	47.9	21.3	39.3		11.0	3.7
	23.9	51.9	66.0	29.0	46.7		22.6	3.6
	25.7	49.1	58.7	27.7	39.1		9.0	3.4
	19.0	48.9	69.0	27.3	46.0		13.4	3.7
	17.6	43.0	58.3	36.0	42.0		23.0	5.9
	18.4	42.3	58.0	27.1	23.4		25.6	5.7
	28.1	33.9	56.4	35.4	40.1		14.9	5.9
	28.3	40.7	53.9	32.7	36.9		22.0	5.1
	16.7	28.1	66.4	23.6	37.6		12.3	3.6
	26.4	53.9	52.0	29.7	36.1		16.7	4.0
	20.0	65.1	56.0	36.7	39.3		12.0	5.3
	19.1	36.0	57.7	24.3	38.9		29.0	4.9
	34.7	38.0	54.6	29.0	39.4		21.0	3.4
		67.6	60.9	25.9	46.1		10.4	4.1
		44.7	49.9	23.9	33.0		21.3	4.4
		27.1	58.4	40.1	35.7		20.0	5.3
		38.1	61.6	22.4	39.1		22.7	6.3
		57.3	58.9	39.0	50.3		19.3	9.0
		33.7	47.7	44.3	43.9		10.7	5.3
		38.6	50.3	25.6	50.0		22.3	4.4
		47.4	54.7	25.7	36.9		26.6	3.7
		38.0	59.1	31.1	39.0		23.9	4.9
		67.1	59.0	29.3	43.4		29.1	9.4
		38.4	61.6	31.7	37.1		13.9	5.1
		34.9	54.1	10.1	37.7		23.3	5.4
		48.3	54.7	29.0	41.7		17.1	24.3
		45.1	51.1	15.9	40.4		15.0	17.4
		50.6	56.9	27.0	50.0		15.0	16.4
		40.9	62.6	27.0	35.6		25.9	17.9
		60.1	60.6	41.0	34.0		28.0	12.1
		32.0	52.1	26.0	39.4		18.9	25.1
		26.0	52.1	9.6	35.7		30.9	15.0
		56.7	60.3	33.1	34.4		11.3	23.9
		27.3	74.6	24.3	47.7		24.4	20.6
		49.4	57.3	12.6	46.4		12.6	23.0
		21.7	51.7	24.3	35.9		25.6	17.4
		44.7	69.4	28.0	38.3		11.0	23.3
		27.7	50.0	20.4	32.4		27.4	23.7
		42.1	51.9	27.6	41.4		29.9	10.6
		34.9	58.9	28.1	43.9		18.0	10.7
		47.3	50.9	42.4	43.0		17.6	13.0
		50.6	53.9	36.6	45.9		11.3	16.7
		46.3	52.9	15.0	38.9		27.0	20.9
		37.7	73.9	24.7	49.6		21.7	28.1
		71.4	50.9	37.0	39.7		20.4	11.9
		46.1	59.4	34.7	40.7		30.6	21.7
		25.9	51.9	29.1	30.7		19.6	16.1
		45.3	60.3	11.4	44.4		16.1	18.0
		56.4	52.1	33.9	51.6		13.9	12.6
		51.6	82.9	38.3	38.1		16.4	17.3
		59.6	61.9	33.6	39.1		10.7	25.3
		55.7	56.9	24.9	32.3		11.7	24.0
		41.1	43.0	22.0	46.3		30.0	25.4
		54.1	54.9	14.3	37.9		20.7	20.0
		47.7	56.0	29.3	46.9		20.4	25.1
		43.1	51.9	33.9	49.3		25.0	9.6
		39.9	43.9	23.7	37.6		9.4	9.0
		36.0	58.7	36.6	34.3		22.9	26.6
		27.9	53.9	22.0	40.6		19.9	12.7
		28.1	69.1	13.1	39.6		26.1	23.9
		51.9	55.4	28.3	38.1		16.9	28.4
		45.9	58.0	30.3	37.4		22.3	25.6
		52.1	87.0	37.6	46.1		25.6	24.3
		53.6	59.4	35.4	50.0		25.9	20.9
		40.9	67.9	18.7	31.6		22.4	19.1
		49.1	64.9	29.3	37.0		13.9	9.0
		85.0	85.4	30.6	31.6		10.9	13.7
		51.3	59.4	29.4	37.1		24.9	25.1
		31.0	51.1	40.0	46.0		20.6	19.4
		53.4	56.3	15.6	31.3		18.9	20.4
		44.3	54.9	18.0	36.9		22.7	17.6
		39.0	53.7	14.7	36.9		14.3	19.1
		58.9	48.0	19.9	37.9		17.0	11.6
		48.9	60.6	24.9	29.9		27.7	20.3
		25.4	63.4	39.1	35.0		22.3	13.4
		67.0	69.0	16.6	37.1		19.1	23.1
		35.3	53.0	16.6	36.3		9.0	22.9
		46.3	44.4	33.6	33.6		27.1	13.1
		51.0	74.9	24.4	49.3		21.7	24.4
		35.1	55.3	31.1	34.4		13.6	8.3
		42.7	51.0	24.6	36.9		9.9	20.9
		33.1	56.0	17.1	40.6		21.4	9.6
		53.3	58.0	23.7	32.6		16.9	5.3
		47.1	66.6	40.4	40.6		12.4	21.9
		32.6	59.3	26.0	33.4		21.9	25.0
		53.3	52.9	28.3	34.4		15.4	19.1
		34.4	59.1	36.0	31.9		10.9	13.9
		62.6	50.1	32.1	43.4		19.4	23.0
		27.6	57.1	35.4	46.3		26.9	19.3
		28.0	53.1	29.0	32.7		26.4	18.3
		56.1	64.6	44.7	35.4		23.4	23.4
		51.4	64.3	14.0	42.7		29.3	23.4
		48.1	68.6	29.3	45.4		21.4	24.0
		60.1	60.4	34.9	43.7		15.6	25.3
		55.9	60.3	23.0	36.3		26.4	19.3
		42.9	51.7	31.4	41.3		9.1	26.4
		58.6	59.7	38.6	39.4		25.1	14.6
		44.3	61.7	26.3	43.9		24.1	22.4
		44.7	60.4	27.6	40.7		25.1	23.6
		28.1	91.1	42.0	37.0		24.1	28.6
		49.7	62.4	25.3	39.6		26.0	24.7
		70.1	55.3	9.9	40.6		14.9	10.4
		40.1	59.7	17.0	42.4		12.9	23.3
		45.4	58.1	29.7	44.1		25.0	22.4
		43.3	63.1	33.6	44.0		11.0	21.1
		45.4	53.6	33.6	35.1		14.0	26.0
		31.6	61.1	26.7	37.1		38.3	19.9
		27.3	54.7	27.7	46.1		23.9	22.3
		58.3	93.4	26.7	40.4		24.7	23.9
		38.7	59.6	36.3	43.1		12.1	20.9
		44.9	57.0	35.0	45.1		14.3	20.9
		37.9	77.0	27.3	40.7		22.0	20.3
		46.7	59.0	29.3	46.6		27.1	12.9
		33.3	63.0	19.3	46.7		28.0	27.1
		44.0	56.4	28.4	46.9		14.1	28.0
		34.1	56.3	34.0	36.1		28.0	29.4
		46.4	64.4	17.0	47.0		16.1	13.7
		37.0	66.6	9.7	40.4		27.4	22.3
		46.4	45.1	17.1	23.7		30.4	23.3
		49.0	49.9	22.6	24.0		23.6	19.9
		47.9	50.4	20.0	36.4		27.4	23.7
		34.0	54.6	31.1	34.3		13.0	27.3
		43.0	60.6	28.0	43.7		14.7	30.9
		24.7	57.7	11.3	37.7		18.6	29.3
		50.6	57.9	33.6	49.6		22.4	22.9
		25.9	48.0	30.4	36.6		32.6	21.3
		29.4	53.9	29.7	37.1		11.1	28.3
		43.4	66.0	16.4	55.4		13.3	16.0
		53.1	57.4	20.6	44.6		27.0	19.3
		44.9	50.6	19.9	31.3		31.3	29.6
		45.9	59.0	40.1	28.1		29.7	25.0
		41.3	72.1	22.9	36.0		14.0	27.4
		49.7	57.0	9.3	38.0		13.4	13.7
		68.4	54.3	41.3	40.7		29.3	21.1
		49.6	73.6	19.4	38.1		13.7	19.4
		47.1	56.0	27.9	37.0		24.6	23.7
		29.0	55.9	22.3	40.9		25.3	20.6
		40.6	59.4	10.0	41.3		15.1	22.9
		52.0	61.0	26.0	39.7		24.7	30.3
		43.3	56.3	19.4	45.1		17.7	28.6
		42.6	56.0	37.1	43.9		25.4	23.6
		35.4	62.0	29.1	42.0		17.9	19.7
		33.0	68.4	27.4	42.4		15.0	29.7
		27.7	57.7	20.3	46.3		24.0	25.6
		34.9	65.1	27.4	48.6		9.7	22.9
		44.7	64.3	29.1	39.1		17.7	28.4
		55.6	46.9	19.3	28.7		22.7	25.6
		50.3	51.9	36.1	35.4		24.7	19.7
		41.9	51.7	12.7	42.1		30.1	27.4
		38.3	57.4	19.6	50.7		16.3	24.7
		63.0	47.0	36.7	35.6		26.0	26.0
		66.0	44.1		44.6		22.9	27.7
		30.1	57.6		36.0		27.1	19.0
		48.3	65.1		35.1		33.3	26.7
		29.6	51.0		43.0		13.7	17.7
		52.4	57.9		35.6		26.1	26.4
		48.7	51.7		48.7		29.9	26.1
		53.3	64.3		40.9		19.0	31.3
		39.6	66.0		45.1		15.9	27.4
		47.7	52.6		39.6		20.7	24.9
		39.9	58.0		48.1		19.3	26.0
		59.0	49.0		38.6		23.9	21.6
		36.1	50.6		37.1		20.3	26.6
		66.3	55.1		53.7		17.6	28.1
		50.1	58.6		44.4		24.9	24.9
		37.4	54.1		28.4		28.7	20.0
		32.0	58.9		32.9		24.9	26.0
		39.4	56.6		34.9		24.3	24.0
		23.4	73.6		31.9		28.1	24.9
		48.9	64.9		41.7		20.3	17.1
		35.9	55.0		44.1		21.3	24.4
		44.9	52.0		39.9		25.9	23.7
		25.9	65.4		37.7		22.3	26.7
		38.9	77.3		39.1		18.0	30.0
		30.9	59.3		41.7		10.1	16.3
		40.7	45.1		35.4		20.3	30.1
		34.1	61.7		39.9		18.7	23.6
		31.6	50.7		38.3		21.0	25.7
		54.0	56.3		47.6		20.7	19.4
		47.9	64.4		48.6		22.9	23.7
		57.0	53.0		36.6		26.1	26.6
		51.0	60.7		41.4		12.9	28.9
		44.1	76.4		38.9		10.3	29.1
		34.4	65.1		34.9		10.7	29.0
		46.6	61.1		38.9		10.0	31.4
		37.3	64.4		45.0		25.1	23.0
		34.7	63.1		42.0		21.1	28.9
		29.1	60.6		36.0		11.3	17.3
		33.4	50.4		33.9		26.1	25.1
		46.1	68.9		48.4		20.3	18.0
		41.0	58.6		37.6		30.3	29.0
		49.6	52.3		42.4		13.9	16.0
		40.9	73.9		35.0		9.6	26.0
		37.6	54.4		41.0		22.9	29.7
		45.1	62.6		38.1		19.0	30.7
		50.9	50.9		39.9		29.0	24.9
		44.3	68.6		40.1		23.6	27.3
		43.9	59.1		36.3		19.0	28.9
		23.3	61.4		43.6		27.7	19.9
		52.1	59.1		36.9		20.1	32.1
		43.4	57.3		51.7		15.0	29.4
		35.9	88.9		35.7		13.1	22.6
		29.9	56.6		27.0		19.0	21.3
		41.4	59.1		41.4		23.1	29.6
		33.3	52.3		32.9		20.4	23.6
		37.1	92.3		33.9		10.7	30.6
		19.6	45.9		34.9		14.7	32.4
		54.4	54.4		45.6		12.4	24.7
		29.4	62.3		52.1		10.4	30.3
		41.3	59.4		41.1		25.4	22.1
		39.0	95.0		50.1		28.0	34.0
		47.1	75.6		52.6		22.0	32.6
		42.1	51.9		38.1		16.3	25.7
		80.4	56.4		44.0		22.6	28.9
		40.4	47.9		42.3		23.1	30.3
		49.3	52.3		41.4		11.0	32.6
		41.6	52.1		46.1		16.1	29.7
		45.6	56.1		37.4		28.1	18.6
		53.7	54.6		36.0		17.6	28.9
		49.3	61.6		48.4		29.6	28.3
		47.7	54.6		54.1		10.6	24.1
		44.6	47.7		49.9		18.1	31.7
		30.0	32.1		42.3		16.0	28.6
		42.9	42.1		29.0		9.0	23.4
		42.3	86.1		33.7		12.6	32.4
		42.1	49.9		47.6		18.0	23.4
		26.0	53.3		50.3		20.3	21.3
		45.4	57.4		38.9		10.9	21.1
		43.3	56.0		34.1		24.0	28.0
		43.3	75.0		36.3		17.3	28.0
		41.4	67.0		38.9		16.0	24.7
		49.1	59.0		38.9		25.9	27.0
		41.1	44.0		34.6		23.0	22.0
		54.3	54.3		24.3		14.3	30.9
		42.9	47.7		34.6		27.9	19.1
		44.6	50.4		40.6		11.6	24.7
		20.9	68.9		38.9		19.4	24.4
		36.1	44.1		28.0		9.4	30.0
		36.1	72.1		41.6		22.3	23.0
		49.3	76.7		41.4		14.3	15.9
		41.4	75.0		33.1		22.1	30.1
		39.0	52.1		29.1		25.6	29.3
		51.3	67.9		47.0		23.0	30.1
		48.6	53.3		38.0		12.1	20.0
		44.3	63.9		35.7		11.6	25.9
		38.1	59.6		45.9		9.3	25.6
		67.6	54.9		45.0		28.7	22.4
		30.4	66.1		41.0		13.3	27.3
		50.4	59.6		36.9		12.0	21.0
		30.6	54.3		45.9		20.9	29.9
		59.4	59.4		31.4		12.9	30.0
		45.0	58.0		39.9		23.4	27.9
		33.0	52.1		47.6		26.9	26.4
		44.3	49.3		43.4		10.6	21.1
		51.4	41.6		41.3		11.9	16.0
		43.4	57.6		33.0		24.9	27.6
		54.3	57.3		32.9		12.0	27.1
		46.6	47.0		44.4		26.7	32.9
		48.9	57.3		44.6		11.6	29.7
		38.1	60.1		39.1		11.1	28.0
		51.0	62.7		34.9		12.7	25.6
		47.0	61.3		39.4		12.6	23.1
		50.3	53.7		38.9		13.7	28.6
		15.7	52.0		27.4		18.0	24.3
		54.0	65.9		41.1		21.4	30.3
		43.1	58.9		49.0		11.0	31.7
		54.3	57.6		43.4		21.7	31.4
			51.3		36.9		31.7	22.1
			71.0		44.4		21.4	34.0
			70.7		36.6		15.0	31.4
			50.0		38.0		18.9	32.3
			75.0		46.0		10.7	29.3
			58.3		25.4		31.3	25.1
			53.0		32.6		24.3	30.3
			52.3		41.0		23.7	30.3
			57.7		34.7		21.9	17.7
			52.0		31.7		20.0	26.3
			49.6		32.9		21.1	33.6
			53.7		33.9		9.6	29.0
			58.6		37.3		19.3	28.6
			60.6		43.1		26.9	32.0
			73.1		47.1		12.0	29.4
			48.0		38.7		9.1	29.6
			57.0		40.4		9.7	26.6
			43.9		37.0		28.0	16.4
			56.6		36.9		10.7	20.1
			56.4		43.7		19.6	28.3
			53.0		39.7		21.7	28.7
			51.6		39.4		24.4	30.1
			57.7		35.9		26.7	30.7
			55.4		31.4		25.7	27.9
			64.9		44.0		31.1	23.1
			57.6		48.3		29.1	32.9
			59.0		36.4		18.4	33.9
			68.3		40.0		19.9	27.1
			54.3		45.1		30.3	27.6
			57.1		31.3		19.7	31.0
			65.3		43.3		21.1	30.3
			51.4		44.4		25.7	19.4
			47.0		46.3		18.7	23.3
			49.4		37.9		23.3	31.4
			60.6		38.0		15.9	28.6
			55.9		36.7		11.3	23.3
			59.1		42.0		12.3	13.9
			60.1		41.3		18.1	27.6
			62.7		33.9		20.7	23.1
			55.6		32.6		10.3	31.1
			56.1		35.9		10.9	31.4
			41.3		36.9		22.0	30.0
			54.9		30.6		22.9	20.3
			53.0		40.7		23.3	26.1
			56.4		51.7		12.4	19.9
			72.1		33.9		12.9	24.6
			59.7		32.1		13.9	14.0
			58.3		39.6		17.9	25.9
			66.4		34.4		21.1	25.6
			52.1		38.1		28.6	15.4
			56.6		44.4		27.9	28.9
			59.3		50.3		9.9	23.1
			50.9		30.0		26.3	27.4
			70.9		40.4		30.3	12.6
			50.9		40.9		21.4	24.6
			63.4		35.1		17.3
			59.3		40.0		13.3
			47.7		43.7		14.7
			42.3		45.3		18.0
			59.9		39.0		14.6
			56.3		35.4		18.7
			55.4		30.1		21.0
			74.6		40.1		29.1
			54.0		39.0		25.9
			56.9		38.3		24.7
			57.9		31.1		20.1
			57.3		49.1		21.3
			72.7		41.4		21.3
			61.6		34.7		22.9
			52.4		37.7		30.6
			64.7		42.9		23.6
			59.7		34.0		29.3
			50.1		51.0		25.4
			56.6		34.0		17.3
			49.9		39.0		15.7
			56.3		42.3		23.6
			60.0		39.0		14.1
			48.6		35.7		19.9
			55.7		40.1		22.3
			54.7		40.3		22.7
			59.0		46.1		24.9
			59.0		35.0		9.7
			55.6		38.9		21.1
			69.3		46.0		13.0
			76.7		40.0		27.6
			60.0		37.3		23.6
			52.7		43.4		13.7
			49.9		37.3		18.4
			49.3		36.9		22.0
			52.6		29.3		26.1
			47.0		46.6		12.1
			68.7		36.3		24.9
			56.6		47.4		13.6
			57.6		35.0		23.3
			37.9		30.9		29.1
			44.9		27.7		14.6
			54.3		50.9		10.3
			49.6		44.6		20.4
			68.0		39.9		14.4
			56.0		39.9		15.7
			41.4		47.4		27.6
			59.4		48.7		26.0
			52.3		44.0		20.4
			58.9		42.7		22.0
			56.4		41.0		19.3
			78.6		48.7		15.0
			70.9		36.3		27.9
			59.7		38.4		24.7
			59.7		30.9		27.1
			52.6		29.6		12.6
			48.1		41.4		16.9
			54.0		47.3		23.9
			59.9		42.7		23.9
			61.4		38.6		25.9
			58.0		38.4		19.4
			60.0		38.6		11.3
			52.1		33.1		29.1
			57.1		40.0		22.6
			56.3		47.0		27.1
			54.0		33.7		14.0
			56.1		41.0		26.7
			53.3		47.9		20.0
			67.0		41.6		19.6
			66.7		40.3		20.3
			78.3		38.7		20.6
			60.3		46.3		20.9
			56.6		49.9		27.0
			62.1		31.9		25.3
			62.9		31.0		21.0
			50.3		44.1		13.4
			50.6		43.6		24.9
			60.1		39.1		23.9
			96.7		45.1		17.3
			71.0		34.0		9.1
			70.9		39.0		10.1
			65.4		27.9		16.6
			77.1		40.3		13.6
			58.4		34.4		16.9
			55.6		53.1		23.3
			55.9		36.3		24.0
			56.6		34.4		19.1
			50.9		40.9		22.7
			60.9		34.1		23.9
			63.7		35.1		22.4
			57.1		40.1		11.0
			59.4		51.1		11.4
			67.3		44.0		11.7
			58.7		50.0		28.0
			50.0		48.4		17.0
			35.1		28.7		24.3
			64.3		34.1		26.4
			56.9		35.6		11.9
			51.0		35.0		14.7
			82.3		40.0		12.1
			54.6		37.1		19.9
			72.4		48.1		20.0
			60.1		44.3		26.0
			59.0		47.9		23.3
			63.9		36.7		21.1
			52.9		32.0		21.0
			53.0		35.9		9.9
			61.3		40.1		30.7
			67.6		43.0		19.7
			62.6		44.9		28.4
			46.0		50.7		19.7
			52.7		32.4		25.7
			56.1		33.6		24.7
			59.9		39.0		26.7
			58.0		48.3		21.0
			50.3		56.7		9.9
			55.9		26.9		22.7
			50.0		39.3		18.4
			56.3		44.9		26.3
			67.6		38.6		14.0
			51.4		34.9		24.1
			54.1		56.3		9.4
			55.0		34.9		26.0
			43.6		35.3		10.1
			54.1		39.3		8.9
			67.4		45.0		28.6
			65.3		45.6		13.4
			51.3		43.3		25.9
			65.1		43.0		24.9
			57.1		39.6		24.6
			62.6		55.6		13.6
			63.3		36.3		24.0
			51.4		43.0		24.1
			44.0		36.9		22.6
			59.6		45.1		9.6
			50.9		37.9		15.0
			51.1		48.7		11.4
			57.1		39.7		25.0
			48.1		39.1		15.1
			78.3		24.7		23.9
			55.0		42.3		27.4
			67.4		36.3		18.7
			51.1		31.3		22.1
			58.7		36.9		11.3
			72.6		40.3		9.4
			64.6		49.9		10.3
			59.0		44.4		24.0
			88.6		45.4		25.1
			59.6		43.6		14.0
			51.0		41.9		28.9
			53.1		39.4		23.6
			55.1		32.4		10.0
			58.1		49.7		13.4
			79.1		49.9		23.1
			59.1		40.1		17.4
			58.7		44.0		22.4
			58.1		48.4		20.4
			55.3		40.1		21.4
			71.1		41.0		28.0
			57.6		33.7		22.0
			51.3		49.4		23.3
			52.7		39.6		14.0
			58.9		52.3		14.7
			48.1		47.9		30.6
			56.6		33.6		19.1
			57.1		33.6		23.0
			55.9		37.9		16.6
			55.9		31.9		19.0
			58.6		23.1		10.6
			57.7		49.4		28.0
			58.1		42.9		15.0
			53.3		37.6		10.3
			76.3		43.9		22.6
			64.7		43.4		17.6
			94.0		33.7		19.1
			58.0		43.6		15.6
			57.0		43.9		27.1
			69.1		33.4		27.0
			63.4		35.3		23.7
			59.0		37.1		22.6
			63.1		34.9		29.9
			56.4		34.1		21.1
			56.1		45.6		22.6
			57.7		42.9		10.9
			48.3		35.9		24.7
			55.6		41.6		26.7
			70.1		36.9		24.4
			62.3		47.4		8.7
			56.6		48.7		14.6
			68.0		36.1		12.6
			56.3		49.7		28.4
			45.6		34.0		19.9
			57.1		41.6		22.3
			62.4		46.0		28.1
			60.6		36.3		20.0
			69.1		46.7		27.6
			57.7		37.6		14.9
			54.3		40.3		20.4
			54.0		30.1		11.1
			55.9		32.9		22.1
			56.9		41.3		11.9
			77.6		43.6		10.9
			53.4		43.0		13.6
			65.9		37.9		20.0
			58.4		35.1		12.4
			56.9		30.7		27.9
			58.9		36.3		26.7
			58.9		41.9		16.3
			63.3		57.0		29.3
			59.9		54.1		9.0
			52.0		34.9		15.1
			46.6		50.3		21.3
			64.6		40.7		19.7
			94.6		40.0		8.4
			54.9		39.9		12.4
			45.7		31.1		22.6
			49.0		42.7		22.9
			52.3		33.6		12.4
			56.0		45.1		29.3
			50.3		39.0		24.4
			50.4		40.7		11.6
			75.4		42.0		21.1
			58.6		34.7		20.1
			65.4		46.6		14.4
			54.1		41.3		21.7
			63.1		44.0		25.3
			58.3		34.4		28.9
			63.6		37.3		13.0
			59.0		29.3		31.6
			57.7		34.3		11.3
			54.1		42.9		13.4
			52.7		40.9		13.6
			61.6		40.0		32.9
			75.7		41.4		26.7
			65.7		44.6		20.4
			63.6		30.9		25.6
			60.4		35.0		28.3
			56.0		30.7		8.9
			46.0		25.6		18.7
			57.0		46.7		29.9
			63.1		37.6		12.3
			58.0		35.3		21.1
			49.9		43.0		22.1
			49.9		43.9		12.7
			53.0		44.7		10.7
			52.4		39.6		11.0
			59.1		49.6		26.0
			56.9		43.9		15.1
			58.1		39.4		14.9
			58.4		44.4		21.3
			63.1		32.4		10.6
			60.7		42.4		22.3
			60.6		51.9		20.4
			64.0		49.1		14.0
			49.6		44.6		24.7
			49.6		48.0		22.0
			47.1		36.6		26.1
			55.4		24.9		16.4
			54.4		39.1		19.9
			56.7		45.9		25.3
			52.7		24.0		24.1
			50.6		34.6		24.7
			51.0		31.7		24.6
			49.7		54.1		14.4
			57.4		36.1		12.1
			58.4		55.6		19.9
			61.7		46.4		20.1
			69.0		39.9		31.1
			55.1		42.9		23.3
			50.7		35.0		26.9
			63.9		36.6		24.6
			65.1		33.6		10.4
			53.7		23.7		24.1
			60.0		33.1		23.9
			60.6		35.7		22.4
			52.3		33.6		20.9
			50.0		39.6		24.4
			53.1		45.0		26.6
			62.6		44.4		21.4
			54.3		33.6		22.6
			50.7		32.4		18.3
			59.4		23.7		13.3
			53.1		29.6		21.9
			59.4		29.1		15.1
			49.0		43.9		12.0
			53.6		43.7		15.3
			61.1		41.9		14.6
			73.9		29.0		14.0
			59.0		35.1		9.3
			43.6		39.7		28.4
			56.4		40.7		19.3
			60.3		42.9		18.4
			63.6		40.0		26.7
			69.4		30.0		19.4
			58.1		33.0		25.4
			66.3		54.0		19.1
			50.9		40.1		12.4
			53.0		33.9		17.3
			58.4		35.7		23.6
			61.0		41.6		25.7
			63.9		35.1		24.7
			54.3		30.4		23.9
			59.9		33.4		9.7
			59.0		44.6		20.3
			62.6		30.1		27.9
			46.9		37.0		25.3
			70.0		45.9		21.7
			53.7		38.3		14.0
			59.4		40.0		26.7
			53.4		42.1		24.9
			59.6		45.3		12.3
			59.4		39.9		26.0
			52.0		33.7		12.3
			57.0		38.4		13.1
			73.6		45.3		18.6
			61.3		31.3		22.1
			53.9		37.6		22.3
			55.1		36.0		18.9
			57.3		40.9		22.1
			53.3		29.9		26.3
			56.6		58.4		25.1
			52.7		33.0		20.0
			59.9		46.4		29.9
			75.4		31.9		22.7
			65.9		42.7		28.9
			60.7		50.4		24.3
			73.1		42.7		18.0
			57.1		38.4		19.0
			55.0		32.1		26.1
			68.3		40.6		21.0
			66.9		50.0		21.1
			92.6		56.9		23.9
			71.1		38.9		20.1
			53.7		34.3		24.3
			55.7		37.9		25.6
			73.1		43.7		16.7
			55.9		50.4		15.1
			59.7		35.7		29.7
			63.0		42.7		17.0
			56.9		43.3		25.6
			52.6		41.6		11.4
			54.1		32.3		23.9
			53.0		50.6		29.7
			53.9		37.3		16.1
			54.7		43.0		16.4
			52.0		43.7		21.1
			58.0		36.9		27.4
			49.0		45.0		29.4
			60.0		28.1		12.7
			59.0		33.6		12.6
			75.0		35.1		14.0
			57.4		48.1		11.4
			66.6		42.7		11.6
			54.0		37.0		23.7
			53.9		35.7		25.0
			54.6		35.6		23.0
			58.6		36.4		27.1
			54.7		43.1		9.7
			59.6		34.9		23.7
			44.4		36.9		10.6
			56.1		50.6		14.6
			73.6		43.0		11.6
			55.0		37.1		29.9
			42.6		50.4		22.0
			54.1		43.9		27.3
			60.3		37.1		11.7
			55.7		34.1		9.6
			80.6		34.9		26.4
			51.4		31.0		26.9
			68.6		39.1		22.9
			63.9		37.6		21.4
			52.4		30.0		12.0
			43.1		46.1		26.9
			55.7		56.9		14.1
			51.9		41.1		12.0
			57.1		41.3		15.4
			66.6		49.0		17.7
			60.0		45.0		25.4
			54.6		35.9		18.9
			57.1		36.6		22.9
			57.1		37.7		17.4
			49.4		40.1		22.4
			67.6		31.3		23.7
			54.0		36.3		12.0
			44.9		39.4		12.6
			56.0		45.4		9.1
			56.1		43.0		28.6
			59.1		32.4		28.3
			59.4		41.6		24.7
			50.9		42.4		15.3
			58.4		40.4		28.0
			60.4		46.9		23.0
			53.0		37.7		23.7
			62.7		37.3		13.6
			57.7		38.7		20.1
			55.6		48.0		21.9
			56.0		51.4		15.4
			63.1		37.4		17.1
			55.1		43.6		14.1
			88.4		33.6		30.7
			47.3		31.6		11.4
			49.9		34.0		11.3
			50.9		41.0		19.9
			62.1		32.3		24.1
			55.4		32.0		22.0
			62.6		36.1		22.3
			74.1		32.6		16.7
			54.7		49.7		12.1
			52.7		32.9		25.9
			59.0		34.1		23.6
			59.0		42.0		21.9
			61.3		34.9		19.4
			64.1		43.9		23.6
			67.1		40.7		25.4
			89.0		38.6		34.9
			53.4		39.3		19.6
			55.1		33.1		23.3
			69.9		33.6		28.3
			63.3		43.6		19.6
			54.4		32.6		22.6
			60.1		36.1		23.1
			61.0		37.1		26.3
			61.4		32.7		17.6
			53.0		35.1		12.0
			58.0		33.3		20.6
			54.6		41.0		24.4
			54.3		45.7		16.3
			51.3		46.6		16.7
			61.6		44.6		12.9
			55.4		36.3		16.1
			65.6		44.7		11.3
			52.1		32.0		16.4
			62.0		41.3		10.3
			50.9		39.0		26.9
			40.0		37.4		19.9
			54.1		40.3		12.9
			69.6		46.7		22.0
			66.3		31.9		19.4
			61.9		37.1		10.4
			57.6		32.6		20.9
			53.0		38.4		28.6
			52.3		31.0		10.6
			59.4		30.3		16.9
			55.1		38.4		19.6
			59.3		31.6		14.3
			89.4		36.1		26.0
			61.0		52.6		29.0
			63.4		40.4		20.7
			46.1		48.1		12.0
			56.6		44.1		11.0
			59.7		39.1		26.7
			78.1		60.0		26.6
			57.1		34.7		9.6
			60.1		45.7		9.7
			55.4		48.4		12.9
			50.0		43.0		14.6
			53.7		45.3		21.0
			55.0		37.1		19.6
			61.1		31.9		12.4
			59.6		35.4		15.1
			57.0		38.3		24.1
			62.9		33.3		24.1
			72.6		43.1		18.1
			71.9		37.3		24.3
			55.9		34.1		15.3
			67.9		44.0		22.4
			58.9		36.7		9.3
			42.4		40.3		26.4
			58.1		33.9		24.1
			47.4		42.7		18.7
			43.9		47.0		27.0
			65.6		44.0		26.1
			61.3		34.6		21.6
			60.1		33.9		14.0
			52.4		36.4		28.3
			71.9		38.6		31.4
			48.9		48.6		13.1
			57.4		32.7		25.4
			47.6		32.7		28.4
			80.4		26.1		26.3
			53.3		42.6		9.7
			52.9		42.6		18.4
			50.0		45.9		8.9
			61.9		37.6		13.4
			62.7		56.0		21.0
			64.7		39.7		10.9
			57.6		45.9		21.1
			42.7		35.1		13.1
			62.9		37.6		15.3
			66.7		48.1		10.9
			52.9		31.9		12.7
			65.1		35.3		25.3
			62.7		41.9		21.0
			58.7		30.6		31.9
			71.7		41.1		20.3
			55.9		38.4		20.4
			67.9		32.6		29.3
			53.7		42.3		24.3
			59.9		39.0		23.4
			61.0		38.3		23.1
			57.7		38.7		20.7
			62.0		36.9		22.4
			61.9		46.1		15.4
			61.9		39.4		15.0
			59.9		44.9		16.6
			65.7		33.3		28.7
			55.4		38.9		28.7
			61.9		46.1		24.7
			61.3		55.1		15.7
			50.0		41.1		12.1
			58.6		53.9		11.7
			66.6		39.6		8.9
			68.0		33.9		12.7
			99.3		37.6		13.4
			60.1		44.9		10.0
			66.0		39.1		13.1
			59.1		36.1		17.1
			62.1		41.0		14.7
			63.1		39.1		22.9
			60.9		45.4		14.7
			59.3		54.0		14.1
			70.0		44.0		25.9
			55.0		33.1		22.4
			74.7		37.4		23.4
			61.1		38.0		11.1
			64.1		48.1		16.0
			61.7		33.7		19.7
			61.1		50.6		29.3
			62.7		38.9		21.0
			58.1		38.9		18.4
			69.1		32.4		15.6
			62.9		49.0		14.6
			64.0		38.1		27.3
			63.4		40.0		24.7
			61.4		36.9		32.0
			55.4		39.6		28.6
			78.1		39.9		16.3
			66.4		46.7		21.9
			64.1		48.3		22.9
			59.0		35.0		25.4
			62.0		51.1		11.6
			62.0		44.9		25.7
			61.9		35.9		25.3
			62.0		41.3		27.9
			66.0		54.1		19.7
			65.0		31.7		24.1
			62.0		41.6		21.0
			56.0		32.6		24.1
			56.3		31.7		9.9
			62.1		31.6		21.9
			67.0		39.3		30.3
			54.3		39.6		9.7
			60.3		35.1		25.4
			58.9		41.6		14.4
			55.1		48.1		13.1
			57.0		27.0		17.4
			54.9		33.1		29.0
			56.1		40.3		23.0
			63.6		32.1		13.7
			63.3		41.0		18.3
			63.4		33.0		24.7
			61.0		33.4		19.3
			55.4		39.3		23.6
			55.1		42.3		25.6
			59.1		40.1		8.9
			57.4		45.6		9.7
			59.4		31.1		25.3
			55.9		39.3		11.9
			93.6		33.0		30.3
			50.9		42.6		13.7
			55.4		48.7		26.1
			61.0		37.9		19.9
			60.7		35.9		20.6
			54.1		48.7		14.4
			53.4		49.9		22.4
			61.4		45.9		25.0
			59.0		38.0		20.4
			60.7		39.6		12.9
			59.9		27.7		17.4
			58.9		41.4		21.1
			55.3		46.6		23.6
			58.1		51.1		15.3
			57.0		37.3		11.0
			59.1		34.9		24.6
			66.6		45.7		29.9
			57.4		49.4		26.7
			55.1		37.9		23.0
			94.1		38.9		13.3
			62.1		40.3		28.7
			56.4		52.1		22.9
			63.6		38.7		9.1
			58.1		46.9		15.1
			79.4		43.3		26.0
			54.1		45.9		24.3
			64.9		39.6		32.6
			61.0		41.9		11.4
			70.0		35.4		27.6
			52.6		32.3		26.7
			54.1		32.6		30.3
			66.0		36.4		12.9
			64.3		43.4		11.1
			46.7		42.6		22.9
			59.4		43.4		20.1
			57.1		56.9		9.6
			55.0		39.6		22.1
			45.4		32.9		19.6
			50.7		46.7		21.1
			52.7		33.4		19.9
			60.9		36.7		23.9
			52.7		42.1		16.1
			50.3		34.4		18.3
			50.3		30.4		18.9
			55.9		42.1		21.6
			60.9		37.4		20.9
			51.3		38.9		24.7
			57.7		44.0		9.1
			56.3		35.7		15.0
			56.3		45.9		23.9
			62.3		35.7		12.7
			61.9		40.7		26.9
			59.3		43.1		21.6
			51.9		43.1		9.4
			69.4		35.0		19.0
			61.9		31.0		28.0
			85.1		33.4		24.3
			83.1		45.9		22.0
			73.1		39.7		14.0
			78.1		50.1		22.1
			79.0		43.7		10.0
			77.4		57.7		25.1
			66.6		52.7		16.9
			103.3		39.9		23.7
			75.1		35.7		31.4
			75.9		44.1		21.4
			64.4		49.9		14.7
			62.4		49.1		32.1
			79.6		42.7		19.4
			65.6		42.7		24.6
			80.3		47.0		28.3
			84.3		38.3		20.0
			63.0		42.7		23.1
			70.3		49.9		24.9
			81.3		43.9		24.7
			61.4		42.0		13.3
			77.7		51.4		25.3
			82.6		53.0		18.0
			95.7		40.0		29.3
			81.7		46.9		27.1
			76.0		41.0		13.4
			61.3		41.0		24.0
			68.7		55.6		13.6
			75.6		48.0		9.1
			68.7		54.6		26.7
			64.9		48.6		21.9
			68.0		47.3		14.1
			65.1		46.9		13.3
			68.1		47.1		14.7
			66.6		56.0		19.6
			65.3		50.1		11.6
			61.4		39.1		21.7
			69.4		39.0		10.1
			81.0		39.4		19.4
			67.4		45.7		28.0
			65.0		46.0		26.7
			77.3		45.9		30.3
			72.4		41.0		21.1
			68.1		41.9		29.9
			71.4		46.1		25.3
			68.9		44.0		31.6
			67.1		42.1		10.3
			61.1		39.1		17.9
			63.3		49.9		8.7
			63.3		49.7		21.1
			57.3		51.1		13.9
			58.9		53.0		20.9
			71.4		43.1		9.0
			66.0		40.1		17.4
			80.0		50.1		33.1
			63.1		57.1		11.6
			65.0		42.1		12.6
			80.9		46.0		11.9
			79.3		41.1		13.4
			74.9		54.0		14.6
			72.9		50.0		17.4
			79.9		42.3		22.6
			70.4		46.1		24.0
			64.3		40.0		13.1
			51.3		40.1		10.7
			63.3		46.1		12.9
			68.4		50.1		26.0
			66.7		46.7		14.3
			67.7		50.0		9.7
			62.9		45.0		28.1
			84.6		50.6		26.4
			70.0		39.7		25.3
			83.6		49.1		17.9
			60.4		38.0		12.4
			79.0		48.0		28.7
			73.0		48.0		9.9
			66.1		48.0		12.1
			63.6		35.1		11.3
			65.1		49.3		28.7
			79.3		36.3		21.6
			80.6		42.3		32.6
			64.6		40.0		14.1
			67.1		34.1		11.4
			75.3		49.9		21.4
			63.1		48.9		10.9
			73.3		34.7		23.7
			58.3		37.0		24.7
			81.9		40.1		21.4
			65.7		41.6		17.7
			64.0		41.4		22.7
			75.0		48.6		22.7
			68.1		24.3		29.1
			75.6		39.7		21.9
			78.1		38.1		21.3
			65.3		47.3		29.1
			73.4		39.4		21.6
			65.4		40.4		16.7
			70.3		40.1		17.3
			62.4		41.4		19.1
			60.4		65.9		19.4
			64.6		41.7		23.0
			63.9		38.6		27.9
			59.0		35.4		10.9
			72.1		43.3		14.7
			62.1		34.4		25.6
			64.3		36.3		12.9
			71.6		27.6		24.9
			50.4		46.6		14.0
			60.9		51.9		10.7
			80.0		31.6		21.1
			79.0		33.7		14.4
			65.0		27.1		13.1
			84.1		33.3		14.6
			80.4		49.1		20.3
			68.6		39.7		25.7
			68.0		43.0		9.7
			102.9		68.0		13.7
			76.3		63.3		22.7
			67.3		54.9		13.0
			73.0		57.4		17.7
			59.0		58.1		26.0
			60.3		65.1		23.7
			68.7		52.7		24.1
			70.6		51.0		21.7
			77.0		77.1		23.0
			66.1		54.9		10.4
			68.4		44.4		21.1
			68.9		42.4		22.4
			64.9		69.0		14.0
			79.1		56.3		30.0
			99.3		55.3		29.9
			62.4		70.0		18.4
			68.7		59.3		28.0
			65.9		48.3		26.6
			69.6		47.1		14.1
			61.9		68.0		23.7
			60.3		66.7		21.1
			69.3		59.7		13.3
			72.7		60.7		12.6
			65.0		54.4		30.7
			69.6		57.7		29.9
			85.4		47.1		14.9
			57.4		54.6		23.4
			51.3		60.0		18.0
			100.7		55.3		24.1
			67.6		42.7		23.3
			60.4		55.7		22.6
			86.4		47.3		20.0
			62.1		48.6		16.4
			73.1		56.6		13.3
			71.7		47.3		28.9
			64.7		47.0		9.4
			62.3		48.0		9.3
			59.9		65.4		25.6
			49.7		66.7		28.3
			99.0		52.3		13.7
			61.6		50.0		13.0
			62.1		45.3		11.1
			67.1		44.9		28.1
			66.0		48.0		23.9
			69.0		50.7		10.9
			69.4		46.3		23.0
			71.3		56.6		12.6
			60.0		46.6		19.6
			77.0		58.7		18.0
			60.1		48.1		24.0
			103.0		54.1		24.3
			67.3		54.1		8.9
			61.3		58.6		18.4
			77.9		51.3		21.0
			74.3		49.0		20.1
			80.1		52.0		20.7
			63.1		34.9		12.1
			65.6		65.9		23.9
			65.0		52.9		21.9
			62.4		66.9		18.4
			66.7		55.7		13.9
			72.1		62.9		23.0
			80.1		41.7		22.6
			46.0		50.3		15.6
			69.0		44.6		19.3
			61.7		47.9		18.9
			64.6		53.1		25.7
			70.3		52.0		25.9
			63.1		61.1		11.1
			66.9		43.3		14.6
			74.7		46.3		16.0
			65.7		40.4		31.1
			43.6		35.3		31.6
			66.1		57.7		14.3
			65.1		49.9		11.6
			65.1		45.9		19.3
			71.0		49.4		11.1
			69.3		49.1		21.0
			60.1		47.1		17.0
			91.3		53.9		14.6
			74.1		44.1		15.1
			72.0		53.3		28.0
			70.1		52.1		24.1
			77.4		53.9		30.0
			67.0		46.6		16.7
			67.9		51.1		24.4
			63.4		47.1		20.9
			64.6		48.0		15.1
			72.0		64.9		12.9
			75.1		52.0		14.7
			62.0		54.7		14.7
			71.7		43.7		29.0
			74.7		42.4		9.3
			74.1		43.1		10.6
			68.1		42.0		25.6
			64.3		46.0		23.0
			58.6		51.9		10.6
			67.6		43.0		18.4
			60.6		43.0		17.7
			61.1		56.7		21.7
			69.4		47.1		15.1
			61.6		55.7		24.6
			66.9		46.3		22.4
			64.6		35.0		23.7
			70.3		56.3		21.1
			68.3		54.9		17.6
			70.0		43.0		30.6
			67.6		49.6		26.6
			74.3		56.0		21.9
			66.3		65.3		27.3
			72.3		50.1		24.6
			61.3		43.4		21.6
			70.3		50.4		14.9
			70.0		35.6		14.6
			61.6		52.1		21.4
			66.0		55.1		16.3
			67.0		44.4		18.1
			57.4		49.1		25.7
			46.9		56.1		21.6
			83.3		42.3		20.6
			77.6		59.3		21.7
			61.6		58.1		13.6
			67.6		61.1		21.4
			69.3		47.9		10.3
			64.6		43.6		22.9
			80.6		53.6		27.1
			91.3		51.4		19.0
			58.7		48.3		22.9
			60.9		49.3		20.1
			67.1		58.9		21.3
			81.4		59.1		17.9
			68.4		52.3		28.0
			80.4		71.6		26.7
			69.3		64.4		20.4
			65.6		50.0		21.0
			63.3		49.9		15.1
			65.6		41.3		14.1
			65.0		53.7		29.4
			64.3		44.6		16.4
			59.4		50.6		10.7
			55.1		55.4		27.4
			67.4		56.6		17.1
			59.6		42.6		28.9
			62.6		51.6		24.0
			65.3		50.4		24.6
			71.3		51.4		9.4
			62.4		52.3		15.4
			82.6		43.9		12.4
			78.0		38.7		14.7
			69.3		50.4		23.7
			60.6		52.6		22.4
			66.0		47.6		25.7
			64.6		42.3		18.7
			66.4		46.9		30.9
			59.9		44.9		27.7
			71.4		52.4		20.9
			72.0		42.7		22.3
			57.6		62.1		30.3
			60.0		47.1		23.0
			45.7		43.3		23.1
			81.1		49.9		12.7
			71.9		50.3		21.9
			62.7		50.6		21.1
			62.4		44.3		20.6
			67.1		51.6		12.1
			51.6		41.1		22.6
			65.9		48.7		11.7
			72.9		54.1		21.9
			79.0		48.7		25.1
			69.3		50.1		24.0
			51.1		49.0		30.7
			75.4		58.3		22.4
			81.9		50.0		25.6
			60.9		43.4		18.3
			81.1		45.1		18.4
			63.7		45.6		11.7
			65.0		60.3		12.0
			78.7		47.6		17.7
			102.9		46.3		10.6
			70.1		62.3		20.7
			71.3		59.3		22.7
			79.1		60.7		11.7
			63.4		49.6		22.3
			68.3		47.1		23.1
			75.3		47.0		20.7
			70.6		56.0		17.6
			62.6		54.1		8.9
			69.7		54.7		29.4
			44.3		42.6		14.7
			77.4		41.1		13.4
			76.0		44.0		15.3
			70.4		54.0		13.0
			64.6		49.9		18.6
			64.7		33.7		14.4
			59.6		64.7		14.4
			63.7		50.6		20.3
			59.4		50.7		23.1
			63.1		46.6		12.6
			61.1		45.0		10.6
			65.1		41.9		28.1
			59.1		44.1		16.7
			63.6		50.3		11.9
			103.4		51.4		12.3
			63.3		43.9		26.0
			58.7		46.4		29.4
			66.7		56.6		28.9
			69.1		40.7		12.4
			64.7		49.3		23.4
			61.9		49.3		19.4
			69.0		47.3		10.0
			60.7		53.6		10.6
			79.7		46.0		21.3
			46.3		47.3		17.9
			59.6		63.4		19.3
			71.6		45.7		31.6
			60.6		55.7		11.0
			75.0		43.1		24.4
			73.3		46.7		32.4
			64.4		54.3		12.7
			60.4		53.1		26.9
			73.7		42.6		14.4
			64.3		45.6		15.1
			69.1		46.0		16.6
			60.3		39.3		12.0
			72.4		67.4		17.7
			70.1		65.7		31.6
			58.6		65.0		29.6
			69.1		53.4		17.4
			79.0		67.7		16.6
			59.3		75.6		13.9
			63.7		71.4		11.7
			68.1		54.1		29.3
			65.0		57.7		14.0
			75.1		33.7		20.9
			66.4		53.1		26.7
			66.1		45.4		27.6
			76.3		39.3		28.9
			66.7		48.9		25.7
			59.9		65.1		25.1
			66.9		56.4		33.4
			69.1		44.6		30.6
			47.9		54.3		13.9
			69.1		50.3		16.4
			61.3		54.0		30.6
			73.6		55.3		18.7
			65.7		41.4		28.4
			81.4		47.6		28.4
			64.1		55.3		15.3
			73.0		43.4		13.4
			65.4		48.1		28.9
			59.6		47.7		9.6
			57.3		45.6		15.1
			73.1		47.6		15.9
			69.0		62.7		14.4
			59.4		54.9		12.3
			66.1		62.1		17.0
			69.4		58.3		31.9
			62.4		47.7		16.7
			75.1		52.1		15.9
			63.1		40.3		26.6
			68.7		46.3		24.9
			77.9		45.7		13.6
			58.1		49.1		28.6
			72.0		49.9		17.7
			73.3		44.6		13.0
			75.3		48.0		30.4
			65.0		43.6		12.4
			75.4		44.3		33.3
			74.4		51.3		19.0
			104.4		51.3		13.0
			67.3		43.0		9.1
			68.4		48.7		19.0
			58.4		40.7		10.6
			77.4		48.6		14.1
			63.6		43.7		21.7
			63.1		49.4		31.4
			112.0		42.6		16.1
			66.4		39.9		14.4
			61.6		50.9		32.9
			65.3		59.1		25.6
			67.6		52.1		11.1
			65.0		42.4		30.7
			74.1		45.4		18.0
			68.1		59.3		18.1
			62.1		51.1		20.7
			69.7		54.9		15.4
			70.6		62.3		32.9
			62.9		50.9		11.7
			67.0		55.1		19.7
			46.3		39.0		33.1
			61.6		51.0		18.4
			70.1		34.3		28.3
			73.4		39.7		18.9
			70.3		48.1		32.7
			70.6		54.3		18.0
			60.1		43.4		32.1
			63.0		44.9		13.0
			76.6		45.1		11.6
			79.0		48.4		28.3
			59.1		54.3		31.3
			91.6		46.9		13.6
			65.4		44.6		30.9
			66.9		40.3		30.0
			75.3		37.7		16.1
			74.4		45.3		16.7
			75.1		48.1		11.4
			75.1		42.6		14.0
			78.4		45.3		17.9
			85.6		54.0		13.9
			87.3		52.6		33.3
			80.3		51.6		27.7
			63.9		53.9		12.7
			66.1		49.6		19.3
			73.1		45.1		9.3
			62.7		57.0		15.6
			67.4		59.6		33.0
			97.6		37.4		12.6
			56.6		41.9		25.4
			65.1		62.1		31.7
			58.4		55.4		32.4
			60.7		59.1		14.0
			81.9		55.3		10.4
			63.1		42.1		29.4
			76.1		42.3		16.4
			83.4		40.3		34.9
			79.1		56.9		28.0
			66.4		43.4		16.7
			63.0		53.3		32.3
			64.1		57.3		14.1
			78.9		56.4		23.9
			66.9		48.4		14.3
			57.7		50.3		17.9
			75.0		59.6		22.7
			52.7		61.0		20.3
			66.0		61.6		22.6
			64.4		48.6		23.3
			56.9		40.3		13.9
			104.3		47.1		20.6
			62.3		54.9		24.0
			67.6		55.0		12.7
			74.3		52.4		25.6
			60.3		41.7		7.6
			69.1		53.3		21.3
			66.0		43.6		28.3
			49.3		55.4		22.3
			76.9		40.9		13.6
			84.7		55.7		22.7
			62.0		45.3		27.9
			65.4		55.0		21.3
			66.1		44.3		18.1
			71.9		57.3		21.4
			65.1		60.6		31.4
			109.9		34.6		29.0
			71.6		44.3		25.9
			88.6		45.0		21.9
			69.0		43.0		9.4
			53.3		50.9		10.6
			57.9		56.0		14.3
			71.9		46.9		10.6
			70.1		47.0		32.3
			63.6		45.7		26.4
			72.3		48.0		12.9
			63.3		43.9		30.9
			70.4		45.6		15.0
			63.3		48.7		9.0
			70.0		53.3		9.1
			80.6		54.6		25.1
			67.6		56.9		10.9
			74.1		48.6		28.3
			64.9		43.0		31.0
			62.0		59.7		14.3
			58.1		47.3		23.4
			80.4		45.3		11.9
			77.4		43.6		16.3
			62.6		45.0		16.3
			77.0		47.7		19.4
			82.1		55.0		12.6
			68.4		49.7		13.0
			61.3		46.3		21.7
			57.7		42.6		29.7
			79.4		46.4		25.6
			96.3		52.0		20.4
			76.6		44.3		22.0
			76.1		46.0		28.6
			77.6		62.0		32.4
			56.9		53.3		21.7
			74.6		52.3		29.3
			69.1		46.9		22.6
			64.1		46.0		9.3
			67.6		47.0		12.0
			81.3		51.4		20.7
			82.6		47.7		20.1
			101.1		50.1		9.9
			79.6		43.6		24.4
			73.3		42.6		12.9
			65.4		56.3		14.6
			76.6		55.3		18.4
			82.0		53.7		24.1
			66.3		51.1		31.7
			65.3		46.4		24.1
			101.9		45.3		9.9
			80.3		40.3		24.4
			61.9		49.7		20.3
			77.6		55.3		9.1
			69.4		51.9		14.3
			60.1		59.7		23.4
			93.3		45.9		8.9
			76.6		42.0		33.6
			79.0		44.3		37.1
			62.1		38.3		41.6
			70.4		52.1		36.7
			80.7		46.0		30.9
			74.6		41.3		27.1
			70.4		49.6		46.7
			75.1		69.0		28.9
			62.3		58.3		20.9
			77.0		50.3		34.6
			62.7		51.1		25.1
			73.6		62.7		28.3
			64.1		54.6		40.9
			72.9		50.1		44.6
			62.4		73.3		31.3
			80.7		60.3		43.1
			77.1		58.1		29.7
			61.0		51.1		15.6
			78.0		51.4		18.7
			75.1		59.0		26.9
			74.4		56.1		26.0
			80.0		51.4		34.0
			76.9		55.1		29.6
			66.7		47.4		20.3
			74.6		68.3		27.1
			68.1		58.1		25.7
			82.4		52.0		32.7
			81.7		50.0		31.0
			64.1		43.4		34.9
			58.4		45.3		34.1
			68.7		45.6		40.6
			57.3		61.9		34.6
			67.1		53.7		45.7
			76.9		50.6		30.6
			67.1		44.6		36.0
			77.7		50.0		33.7
			63.3		55.7		34.0
			74.9		43.6		29.0
			86.9		41.9		33.6
			76.9		43.0		47.4
			80.9		48.3		20.1
			79.1		44.1		47.6
			75.6		52.4		34.9
			76.3		53.6		32.0
			91.1		59.1		33.9
			83.3		50.6		29.7
			79.3		65.1		33.7
			86.3		55.3		24.1
			76.1		43.0		39.6
			78.7		50.3		42.7
			85.3		53.9		28.3
			82.4		47.1		32.9
			81.4		51.9		40.4
			91.0		45.7		36.9
			101.0		51.3		21.7
			82.3		43.1		27.4
			91.0		68.4		29.6
			97.6		53.7		22.3
			78.6		57.4		35.0
			88.6		40.3		33.9
			76.4		60.0		34.1
			75.3		58.4		29.9
			77.3		51.7		33.0
			81.6		42.0		18.0
			85.7		46.4		20.4
			96.3		52.9		25.9
			86.1		45.6		20.0
			83.0		51.9		20.9
			75.1		55.9		22.1
			76.7		56.9		25.3
			90.6		56.9		17.1
			76.9		49.4		42.0
			74.7		50.9		31.0
			84.9		49.6		28.6
			83.9		63.9		38.0
			83.0		65.9		24.9
			79.1		59.9		40.1
			102.1		56.1		24.0
			85.1		42.0		34.9
			89.0		51.6		21.3
			96.0		42.6		21.0
			87.3		49.9		35.6
			85.3		53.1		30.1
			81.0		45.7		20.4
			76.9		56.0		15.0
			86.1		45.7		20.7
			87.3		33.7		20.6
			64.0		44.0		17.1
			82.9		53.1		18.4
			85.0		58.6		19.6
			78.0		71.1		31.7
			78.9		65.4		35.1
			82.6		50.7		19.1
			72.3		60.4		31.0
			84.1		59.3		33.6
			94.1		64.3		28.6
			84.3		72.3		14.7
			84.1		61.3		19.0
			76.0		75.3		18.3
			83.1		55.3		32.4
			79.1		58.6		30.3
			76.0		64.3		29.6
			75.6		57.3		18.4
			80.7		45.1		43.0
			83.7		63.6		32.3
			80.7		54.0		29.9
			73.4		65.0		14.9
			89.6		59.7		28.3
			89.4		67.6		35.6
			88.7		66.0		16.3
			78.4		71.7		32.6
			78.4		58.0		17.0
			89.7		51.1		28.7
			78.4		52.4		20.6
			88.9		52.7		40.0
			82.1		48.3		36.0
			84.9		51.1		14.4
			97.1		71.6		23.1
			84.4		54.9		19.0
			83.9		64.0		23.0
			76.4		65.0		14.4
			79.0		74.9		34.3
			121.0		41.4		28.0
			88.0		71.6		18.6
			81.0		46.0		21.7
			77.1		40.0		19.1
			78.1		55.7		41.0
			80.9		70.9		13.3
			80.7		48.3		22.3
			87.1		62.9		16.3
			81.6		56.9		33.0
			83.1		67.9		17.7
			78.1		48.6		35.0
			81.4		45.4		22.1
			91.4		63.9		34.7
			97.1		60.3		18.1
			84.4		52.6		23.0
			97.3		51.9		32.9
			83.7		56.0		31.6
			90.1		59.0		26.6
			86.9		56.4		33.9
			79.0		68.6		23.6
			98.0		54.1		16.9
			82.0		56.6		19.7
			84.3		39.1		25.1
			82.3		61.4		15.6
			92.9		53.7		36.1
			84.6		62.4		20.7
			82.7		44.0		21.3
			81.6		43.6		17.9
			85.6		47.1		27.6
			83.0		43.3		35.9
			78.0		50.1		39.0
			99.3		48.7		17.4
			81.3		54.6		19.3
			86.3		63.7		13.6
			84.0		55.4		24.0
			83.3		66.4		16.9
			90.3		58.6		37.7
			82.7		65.0		19.4
			82.3		50.7		34.3
			78.7		59.0		18.7
			84.0		50.9		18.3
			72.0		65.9		13.0
			71.7		49.9		15.3
			87.7		67.3		12.6
			85.9		48.9		14.3
			90.7		61.7		14.1
			99.1		66.1		13.6
			79.1		58.7		24.9
			92.1		53.7		18.7
			83.1		40.1		13.9
			98.6		54.3		20.3
			103.3		58.7		18.9
			83.9		64.6		16.0
			80.3		70.6		20.4
			82.3		68.7		29.1
			77.4		62.6		16.7
			77.9		69.6		21.6
			82.7		68.9		27.9
			92.3		68.9		20.4
			84.7		71.3		29.9
			87.1		62.1		19.7
			85.1		70.1		34.7
			75.7		62.4		46.7
			78.9		60.1		29.7
			75.7		71.3		29.7
			83.7		68.1		40.3
			84.9		62.6		49.0
			81.9		62.3		36.0
			80.7		62.7		34.1
			80.0		75.0		45.9
			94.0		63.0		30.6
			85.0		70.0		29.1
			81.7		63.0		49.0
			82.1		63.6		40.1
			88.1		57.6		30.9
			81.1		65.4		27.3
					64.6		34.9
					55.4		16.7
					71.4		19.9
					58.3		18.3
					61.4		21.0
					67.6		12.1
					76.4		13.6
					61.6		28.0
					77.4		27.1
					57.4		21.9
					60.4		20.6
					60.4		17.0
					61.0		13.6
					73.1		29.3
					59.4		29.4
					64.3		28.6
					51.4		33.7
					66.3		26.1
					61.1		18.7
					64.4		27.6
					59.3		14.4
					66.7		36.6
					56.3		13.4
					51.9		34.1
					66.7		33.1
					61.3		23.3
					64.9		19.3
					62.9		45.6
					66.7		33.1
					68.4		19.0
					69.0		29.6
					65.4		26.0
					69.0		24.4
					73.1		44.1
					60.0		28.0
					67.9		28.6
					68.1		26.3
					60.0		25.3
					70.0		17.3
					72.0		13.9
					60.0		20.4
					60.9		17.0
					58.3		17.7
					75.0		38.1
					69.1		27.9
					61.0		20.9
					65.3		14.9
					58.3		16.7
					71.9		17.1
					62.0		36.1
					65.7		20.6
					60.1		23.9
					71.3		28.3
					60.6		25.1
					76.6		21.7
					59.1		26.6
					69.3		18.1
					61.1		12.0
					64.1		30.7
					63.4		29.1
					67.1		17.6
					71.3		32.9
					69.1		26.1
					65.3		30.0
					73.6		27.0
					68.0		23.7
					65.1		19.3
					59.6		18.4
					68.6		12.7
					73.6		29.0
					63.4		15.4
					82.6		32.4
					53.4		34.7
					71.6		24.4
					68.7		32.7
					82.6		23.4
					68.6		39.3
					71.4		31.7
					67.9		17.4
					73.9		24.1
					70.9		14.4
					74.9		23.3
					65.0		23.3
					71.4		14.0
					63.9		31.7
					76.7		33.1
					61.7		32.4
					60.9		11.1
					69.7		30.4
					64.7		37.6
					72.7		45.0
					68.6		16.7
					72.0		31.4
					67.0		16.1
					62.6		16.0
					59.7		14.9
					63.1		21.7
					72.1		24.0
					69.1		11.6
					76.1		21.3
					66.7		28.4
					70.1		15.1
					62.7		23.7
					71.0		28.1
					68.6		42.9
					68.6		17.6
					63.6		33.9
					75.3		35.1
					68.1		24.4
					62.4		19.7
					68.3		34.1
					66.3		16.3
					66.4		33.3
					61.7		30.7
					70.1		15.6
					66.1		26.1
					68.0		37.7
					62.3		17.7
					77.0		34.0
					68.1		34.0
					66.7		33.0
					62.7		28.7
					68.7		37.3
					62.7		15.7
					63.9		15.9
					70.9		25.0
					63.9		21.7
					75.7		21.4
					77.9		31.7
					66.0		35.3
					70.0		27.0
					74.3		21.4
					67.0		41.7
					67.3		25.0
					64.3		30.0
					57.1		44.7
					63.0		19.0
					70.3		17.1
					73.7		27.0
					79.0		16.4
					70.0		36.6
					60.7		35.0
					62.0		16.9
					69.7		14.1
					71.9		38.3
					64.1		11.0
					68.1		28.3
					61.1		41.1
					65.1		24.6
					60.1		16.6
					67.4		30.3
					50.6		13.7
					68.6		41.1
					74.4		29.6
					64.4		37.6
					64.4		34.0
					71.9		39.1
					71.1		22.6
					63.4		21.6
					68.4		43.1
					71.4		45.3
					71.6		35.6
					64.3		25.6
					64.3		19.0
					72.3		14.1
					67.7		19.7
					64.3		36.3
					60.9		37.1
					56.9		34.1
					68.9		25.4
					66.9		28.1
					71.1		23.7
					70.1		14.9
					81.7		32.4
					66.7		31.6
					65.7		25.1
					66.7		31.6
					65.0		37.1
					70.9		23.9
					52.6		24.1
					77.9		36.3
					55.1		28.7
					71.1		19.4
					72.7		26.7
					60.1		22.0
					67.1		22.0
					63.9		27.7
					59.0		31.1
					60.1		23.1
					62.1		30.7
					57.1		17.3
					59.1		19.9
							18.1
							29.1
							29.3
							26.3
							23.9
							44.1
							20.1
							32.6
							34.9
							16.6
							34.1
							16.6
							37.0
							20.0
							19.3
							34.0
							19.4
							17.9
							30.7
							24.4
							30.9
							15.4
							20.0
							23.3
							37.7
							15.9
							12.9
							27.6
							24.3
							14.7
							27.0
							15.3
							29.3
							30.1
							18.9
							31.0
							34.0
							27.4
							43.4
							39.1
							33.9
							35.7
							31.3
							18.9
							28.4
							38.3
							24.7
							25.9
							28.6
							17.3
							20.1
							16.7
							15.7
							32.3
							17.9
							40.0
							20.3
							21.7
							32.4
							26.3
							19.9
							21.6
							34.7
							17.9
							24.7
							24.4
							21.1
							18.1
							18.7
							28.6
							22.0
							14.6
							29.0
							23.3
							37.7
							29.3
							17.9
							20.1
							19.9
							24.1
							27.3
							29.7
							17.1
							36.0
							25.6
							19.4
							34.3
							36.4
							21.7
							17.0
							20.1
							20.4
							37.0
							25.1
							34.0
							15.6
							14.3
							33.3
							19.7
							10.6
							15.0
							19.0
							33.3
							44.1
							30.6
							31.3
							14.7
							20.3
							23.4
							22.1
							21.1
							32.9
							13.7
							25.9
							16.9
							35.3
							17.9
							31.7
							16.0
							21.7
							30.7
							28.4
							15.4
							15.4
[truncated: 1,061 more rows]
