# Supplementary material for: Analysis of well-annotated next-generation sequencing data reveals increasing cases of SARS-CoV-2 reinfection with Omicron
Source: Commun Biol. 2023 Mar 18;6:288. doi: 10.1038/s42003-023-04687-4 (PMC10024296; doi:10.1038/s42003-023-04687-4)
Supplement: Supplementary file 5 — Supplementary Data 3 [file 42003_2023_4687_MOESM5_ESM.zip › Burkholz_2022_Supplementary_Data_3/fig1b.csv]

	BA.1	BA.2
	Original	Original
BA.1	0.30	0.00*
BA.2	20.00	1.20
BA.4	3.50	4.10
BA.5	30.00	26.20
Other	8.20	6.50
