# Supplementary material for: Analysis of well-annotated next-generation sequencing data reveals increasing cases of SARS-CoV-2 reinfection with Omicron
Source: Commun Biol. 2023 Mar 18;6:288. doi: 10.1038/s42003-023-04687-4 (PMC10024296; doi:10.1038/s42003-023-04687-4)
Supplement: Supplementary file 5 — Supplementary Data 3 [file 42003_2023_4687_MOESM5_ESM.zip › Burkholz_2022_Supplementary_Data_3/fig1d.csv]

BA.1-BA.1	BA.1-BA.2	BA.1-BA.4	BA.1-BA.5	BA.1-Other	BA.2-BA.2	BA.2-BA.4	BA.2-BA.5	BA.2-Other
8.28571429	5.85714286	15.0000000	24.2857143	23.0000000	9.57142857	10.5714286	17.4285714	23.8571429
	5.71428571	23.8571429	25.1428571	28.1428571	9.00000000	16.7142857	16.4285714	17.4285714
	3.42857143	23.5714286	20.8571429	24.2857143	5.28571429	11.8571429	12.1428571	20.0000000
	7.42857143	26.0000000	25.2857143	28.5714286	25.14285710	21.7142857	23.2857143	25.0000000
	6.00000000	23.2857143	25.1428571	23.8571429		16.1428571	23.7142857	18.2857143
	3.00000000	26.1428571	26.5714286	20.8571429		20.8571429	17.2857143	19.2857143
	6.00000000	26.0000000	28.4285714	23.7142857		22.8571429	24.0000000	14.5714286
	3.14285714	32.4285714	25.5714286	29.7142857		24.0000000	25.4285714	20.2857143
	5.71428571	28.8571429	25.1428571	22.8571429		18.0000000	20.8571429	20.5714286
	4.14285714	32.4285714	20.2857143	26.7142857		28.8571429	19.1428571	23.5714286
	7.00000000	24.7142857	23.1428571	26.4285714		19.1428571	19.2857143	19.7142857
	4.42857143	30.2857143	19.1428571	31.2857143		21.1428571	10.4285714	17.7142857
	5.28571429		23.0000000	26.0000000		27.1428571	23.2857143	17.1428571
	5.42857143		23.4285714	24.4285714		14.0000000	19.8571429	19.4285714
	7.42857143		23.4285714	26.7142857			13.7142857	28.2857143
	5.28571429		24.0000000	26.5714286			19.8571429	21.2857143
	6.14285714		25.2857143	28.8571429			27.2857143	22.0000000
	3.42857143		26.4285714	29.0000000			21.2857143	24.4285714
	3.71428571		22.4285714	28.8571429			16.0000000	15.8571429
	3.57142857		24.7142857	32.5714286			19.2857143	32.0000000
	3.42857143		21.1428571	30.1428571			29.5714286	29.4285714
	3.71428571		22.2857143	28.0000000			27.4285714	27.8571429
	5.85714286		27.1428571	32.2857143			13.7142857
	5.71428571		28.0000000	30.1428571			21.1428571
	5.85714286		29.4285714	27.5714286			19.4285714
	5.14285714		22.2857143	30.0000000			22.8571429
	3.57142857		23.7142857	24.5714286			25.5714286
	4.00000000		30.8571429	23.1428571			19.7142857
	5.28571429		29.2857143				24.7142857
	4.85714286		28.2857143				19.0000000
	3.42857143		25.0000000				20.0000000
	4.14285714		30.2857143				24.8571429
	4.42857143		28.5714286				16.2857143
	5.28571429		28.4285714				23.5714286
	6.28571429		25.5714286				23.7142857
	9.00000000		27.4285714				17.2857143
	5.28571429		26.0000000				16.0000000
	4.42857143		27.7142857				24.8571429
	3.71428571		27.4285714				27.2857143
	4.85714286		24.8571429				19.8571429
	9.42857143		21.5714286				22.5714286
	5.14285714		26.5714286				21.2857143
	5.42857143		28.1428571				29.5714286
	17.85714290		24.8571429				24.7142857
	20.57142860		26.0000000				22.1428571
	10.71428570		23.7142857				25.7142857
	13.00000000		30.0000000				18.5714286
	18.00000000		30.1428571				24.1428571
	12.57142860		25.7142857				23.4285714
	12.71428570		28.8571429				23.4285714
	19.14285710		29.1428571				21.1428571
	9.00000000		29.0000000				28.0000000
	13.71428570		31.4285714				24.7142857
	19.42857140		23.0000000				27.0000000
	20.42857140		29.7142857				23.0000000
	17.57142860		30.7142857				20.0000000
	11.57142860		32.1428571				25.5714286
	13.42857140		29.4285714				22.4285714
	22.85714290		23.5714286				27.2857143
	13.14285710		30.5714286				21.0000000
	24.42857140		30.2857143				26.4285714
	20.85714290		34.0000000				16.0000000
	9.57142857		32.5714286				27.5714286
	21.85714290		30.2857143				29.7142857
	13.85714290		29.7142857				25.5714286
	22.42857140		31.7142857				23.1428571
	12.85714290		28.5714286				24.2857143
	30.28571430		28.0000000				31.7142857
			30.8571429				22.1428571
			30.0000000				29.2857143
			29.2857143				25.1428571
			30.1428571				30.2857143
			25.8571429				17.7142857
			29.8571429				26.2857143
			30.0000000				29.5714286
			27.8571429				16.4285714
			32.8571429				20.1428571
			28.5714286				23.1428571
			31.4285714				27.1428571
			34.0000000				19.4285714
			31.4285714				23.2857143
			33.5714286				28.5714286
			29.0000000				23.2857143
			28.5714286				13.8571429
			26.5714286				23.1428571
			28.2857143				20.2857143
			28.7142857				19.8571429
			30.7142857				15.4285714
			32.8571429				12.5714286
			33.8571429
			31.0000000
			30.2857143
			31.4285714
			27.5714286
			31.1428571
			31.4285714
			26.1428571
			25.8571429
			25.5714286
			28.8571429
			27.4285714
			24.5714286
